# Supplementary material for: Saccharomyces cerevisiae β-glucan improves the response of trained macrophages to severe P. aeruginosa infections
Source: Inflamm Res. 2024 Jun 8;73(8):1283–97. doi: 10.1007/s00011-024-01898-1 (PMC11282130; doi:10.1007/s00011-024-01898-1)
Supplement: Supplementary file 7 — Supplementary Material 7 [file 11_2024_1898_MOESM7_ESM.xlsx]

## Sheet: BG-pre-treated vs control
ProteinGroups	Pvalue	Qvalue	Genes	ProteinDescriptions	Fold change
Q9JM51	1.45958e-12	7.26354e-10	Ptges	Prostaglandin E synthase	12.0846
Q9Z126	0.000163496	0.00100191	Pf4	Platelet factor 4	11.5751
P97430	0.000322026	0.00169638	Slpi	Antileukoproteinase	11.0532
P54987	2.12368e-12	9.39414e-10	Acod1	Cis-aconitate decarboxylase	10.0015
Q05117	3.43321e-08	1.32836e-06	Acp5	Tartrate-resistant acid phosphatase type 5	9.67478
P12388	1.4883e-08	6.99652e-07	Serpinb2	Plasminogen activator inhibitor 2, macrophage	8.74936
P04918	2.18075e-08	9.42833e-07	Saa3	Serum amyloid A-3 protein	7.78174
Q810Q5	5.25658e-09	3.17677e-07	Nmes1	Normal mucosa of esophagus-specific gene 1 protein	7.25529
P09671	2.19965e-11	5.10128e-09	Sod2	Superoxide dismutase [Mn], mitochondrial	7.05905
Q64339	1.591e-13	1.38017e-10	Isg15	Ubiquitin-like protein ISG15	6.25432
Q64282	6.90574e-11	1.20848e-08	Ifit1	Interferon-induced protein with tetratricopeptide repeats 1	5.98161
P41216	1.36925e-09	1.11245e-07	Acsl1	Long-chain-fatty-acid--CoA ligase 1	5.58302
P56528	5.38712e-09	3.21206e-07	Cd38	ADP-ribosyl cyclase/cyclic ADP-ribose hydrolase 1	5.46613
P52624	3.92965e-09	2.52672e-07	Upp1	Uridine phosphorylase 1	5.46117
O88536	1.51464e-08	7.0872e-07	Fpr2	Formyl peptide receptor 2	4.71174
Q9QY24	1.6053e-12	7.82567e-10	Zbp1	Z-DNA-binding protein 1	4.63539
Q64345	5.77895e-10	5.91185e-08	Ifit3	Interferon-induced protein with tetratricopeptide repeats 3	4.56298
Q9R233	2.07085e-08	9.06807e-07	Tapbp	Tapasin	4.50548
P35441	4.48644e-06	5.82908e-05	Thbs1	Thrombospondin-1	4.50082
Q8R2Q8	2.64245e-13	1.88506e-10	Bst2	Bone marrow stromal antigen 2	4.4834
Q8BYI6	1.71592e-08	7.77496e-07	Lpcat2	Lysophosphatidylcholine acyltransferase 2	4.43646
P08101	2.35571e-09	1.71296e-07	Fcgr2	Low affinity immunoglobulin gamma Fc region receptor II	4.42928
A6H5X4	1.94513e-10	2.72512e-08	Phf11	PHD finger protein 11	4.36495
P10810	1.98549e-12	9.12065e-10	Cd14	Monocyte differentiation antigen CD14	4.35194
Q9Z0E6	6.74829e-09	3.79286e-07	Gbp2	Guanylate-binding protein 2	4.34096
Q9CQW9	1.28488e-14	2.19228e-11	Ifitm3	Interferon-induced transmembrane protein 3	4.18371
Q05915	2.11444e-08	9.23036e-07	Gch1	GTP cyclohydrolase 1	3.83439
Q3U5Q7	5.50129e-14	6.4102e-11	Cmpk2	UMP-CMP kinase 2, mitochondrial	3.69313
P27512	1.25848e-06	2.14877e-05	Cd40	Tumor necrosis factor receptor superfamily member 5	3.60783
Q9WTK5	1.40782e-13	1.31877e-10	Nfkb2	Nuclear factor NF-kappa-B p100 subunit	3.57903
Q8CE08	6.33273e-07	1.26427e-05	Acp3	Prostatic acid phosphatase	3.5344
P58242	2.89312e-09	2.00604e-07	Smpdl3b	Acid sphingomyelinase-like phosphodiesterase 3b	3.53167
Q9R0Q8	5.08667e-13	3.12602e-10	Clec4e	C-type lectin domain family 4 member E	3.50869
P16460	1.83316e-08	8.16193e-07	Ass1	Argininosuccinate synthase	3.50238
Q61549	1.73923e-11	4.28299e-09	Adgre1	Adhesion G protein-coupled receptor E1	3.47708
Q8K4B2	4.77255e-10	5.11219e-08	Irak3	Interleukin-1 receptor-associated kinase 3	3.46882
Q9R118	0.00289666	0.00895579	Htra1	Serine protease HTRA1	3.45652
Q60963	1.53e-12	7.53549e-10	Pla2g7	Platelet-activating factor acetylhydrolase	3.34485
P42225	5.78814e-09	3.38047e-07	Stat1	Signal transducer and activator of transcription 1	3.3421
Q64277	8.20047e-08	2.53544e-06	Bst1	ADP-ribosyl cyclase/cyclic ADP-ribose hydrolase 2	3.30584
Q8CFB4	1.72068e-10	2.49593e-08	Gbp5	Guanylate-binding protein 5	3.23995
Q07797	6.51757e-11	1.15322e-08	Lgals3bp	Galectin-3-binding protein	3.15684
P01901	6.33953e-09	3.63147e-07	H2-K1	H-2 class I histocompatibility antigen, K-B alpha chain	3.15188
Q91XB0	2.35688e-14	3.41205e-11	Trex1	Three-prime repair exonuclease 1	3.06296
Q61107	2.85145e-06	4.08349e-05	Gbp4	Guanylate-binding protein 4	3.05755
Q9QUH0	7.27759e-08	2.33656e-06	Glrx	Glutaredoxin-1	2.9598
P58058	4.12366e-16	2.46255e-12	Nadk	NAD kinase	2.92853
P48025	1.13917e-13	1.08845e-10	Syk	Tyrosine-protein kinase SYK	2.92131
Q8VI94	1.0948e-15	5.23028e-12	Oasl1	2'-5'-oligoadenylate synthase-like protein 1	2.87658
P11404	8.52177e-05	0.00060417	Fabp3	Fatty acid-binding protein, heart	2.83828
Q9EP73	2.16276e-11	5.04017e-09	Cd274	Programmed cell death 1 ligand 1	2.82514
Q9WVK4	8.76884e-15	1.90419e-11	Ehd1	EH domain-containing protein 1	2.82334
P21958	8.29594e-11	1.38094e-08	Tap1	Antigen peptide transporter 1	2.80487
Q64112	2.94609e-10	3.62748e-08	Ifit2	Interferon-induced protein with tetratricopeptide repeats 2	2.75492
Q62230	1.40503e-05	0.000145227	Siglec1	Sialoadhesin	2.71451
P15089	0.000584458	0.0026817	Cpa3	Mast cell carboxypeptidase A	2.67226
P28667	2.53671e-11	5.66303e-09	Marcksl1	MARCKS-related protein	2.63867
Q9WVB0	1.19016e-07	3.40064e-06	Rbpms	RNA-binding protein with multiple splicing	2.57455
O35892	3.79266e-10	4.26331e-08	Sp100	Nuclear autoantigen Sp-100	2.55962
P55302	1.81066e-11	4.36882e-09	Lrpap1	Alpha-2-macroglobulin receptor-associated protein	2.55056
Q9WVL2	2.16131e-07	5.41166e-06	Stat2	Signal transducer and activator of transcription 2	2.54087
P36371	3.78778e-09	2.45532e-07	Tap2	Antigen peptide transporter 2	2.53676
Q9CZE3	6.0819e-15	1.52924e-11	Rab32	Ras-related protein Rab-32	2.53637
Q9QUN7	3.3315e-12	1.29398e-09	Tlr2	Toll-like receptor 2	2.53627
Q9D8U6	8.36552e-07	1.57282e-05	Mcemp1	Mast cell-expressed membrane protein 1	2.52484
P99029	4.16814e-10	4.59881e-08	Prdx5	Peroxiredoxin-5, mitochondrial	2.52167
P01887	9.72544e-05	0.00066785	B2m	Beta-2-microglobulin	2.52091
Q8VI93	2.81637e-10	3.53896e-08	Oas3	2'-5'-oligoadenylate synthase 3	2.49576
Q99J87	1.12583e-09	9.50276e-08	Dhx58	Probable ATP-dependent RNA helicase DHX58	2.48501
P41233	2.36485e-06	3.51739e-05	Abca1	Phospholipid-transporting ATPase ABCA1	2.48202
Q60787	3.89884e-10	4.3418e-08	Lcp2	Lymphocyte cytosolic protein 2	2.4677
Q8K211	2.06199e-10	2.81456e-08	Slc31a1	High affinity copper uptake protein 1	2.46124
Q62011	2.43094e-05	0.000222567	Pdpn	Podoplanin	2.45787
Q99J93	1.05158e-06	1.88087e-05	Ifitm2	Interferon-induced transmembrane protein 2	2.45529
P53690	3.37669e-06	4.6478e-05	Mmp14	Matrix metalloproteinase-14	2.45282
Q8CI15	1.03029e-06	1.85876e-05	Sphk1	Sphingosine kinase 1	2.4129
P57787	2.46188e-11	5.57258e-09	Slc16a3	Monocarboxylate transporter 4	2.40994
P06339	4.12052e-09	2.62471e-07	H2-T23	H-2 class I histocompatibility antigen, D-37 alpha chain	2.40803
Q9D6N1	1.17449e-12	5.96915e-10	Ca13	Carbonic anhydrase 13	2.35986
O35298	2.69596e-06	3.9082e-05	Aoah	Acyloxyacyl hydrolase	2.35492
Q9CYL5	2.82975e-10	3.53896e-08	Glipr2	Golgi-associated plant pathogenesis-related protein 1	2.34358
P01899	6.24911e-09	3.59652e-07	H2-D1	H-2 class I histocompatibility antigen, D-B alpha chain	2.34206
Q61093	8.97717e-12	2.73169e-09	Cybb	Cytochrome b-245 heavy chain	2.34137
P24063	0.000952844	0.00387943	Itgal	Integrin alpha-L	2.28624
Q2YFS3	2.01156e-07	5.10358e-06	Pilra	Paired immunoglobulin-like type 2 receptor alpha	2.27257
Q9D020	2.37692e-06	3.52875e-05	Nt5c3a	Cytosolic 5'-nucleotidase 3A	2.27052
Q60766	2.85183e-11	6.27849e-09	Irgm1	Immunity-related GTPase family M protein 1	2.26011
Q9QZU9	1.08233e-07	3.13377e-06	Ube2l6	Ubiquitin/ISG15-conjugating enzyme E2 L6	2.2534
P14483	5.11931e-12	1.80246e-09	H2-Ab1	H-2 class II histocompatibility antigen, A beta chain	2.25274
P14901	7.77659e-16	4.12799e-12	Hmox1	Heme oxygenase 1	2.25257
Q6Q899	1.28651e-11	3.48503e-09	Ddx58	Antiviral innate immune response receptor RIG-I	2.2525
P13597	9.59618e-08	2.85282e-06	Icam1	Intercellular adhesion molecule 1	2.24734
P14434	4.56424e-12	1.67732e-09	H2-Aa	H-2 class II histocompatibility antigen, A-B alpha chain	2.24594
P09528	3.9252e-08	1.47076e-06	Fth1	Ferritin heavy chain	2.23619
P26011	0.0114974	0.0244373	Itgb7	Integrin beta-7	2.23462
Q8BV49	8.67023e-09	4.60747e-07	Pyhin1	Pyrin and HIN domain-containing protein 1	2.22921
Q03963	1.70796e-12	8.15962e-10	Eif2ak2	Interferon-induced, double-stranded RNA-activated protein kinase	2.22422
Q61462	2.41783e-08	1.0204e-06	Cyba	Cytochrome b-245 light chain	2.21971
P28033	5.27861e-09	3.1841e-07	Cebpb	CCAAT/enhancer-binding protein beta	2.2163
P21812	9.46869e-05	0.000654641	Mcpt4	Mast cell protease 4	2.21466
Q8CGE8	2.78104e-14	3.79605e-11	Ifi205a	Interferon-activable protein 205-A	2.19626
Q60715	1.49122e-13	1.31929e-10	P4ha1	Prolyl 4-hydroxylase subunit alpha-1	2.18976
Q80SU7	1.45712e-09	1.16408e-07	Gvin1	Interferon-induced very large GTPase 1	2.17485
Q8CAS9	3.37806e-11	6.9863e-09	Parp9	Protein mono-ADP-ribosyltransferase PARP9	2.16899
Q3UIR3	3.40007e-09	2.2602e-07	Dtx3l	E3 ubiquitin-protein ligase DTX3L	2.16796
Q60860	0.000977469	0.00395087	Ltc4s	Leukotriene C4 synthase	2.16462
P11928	3.43504e-16	2.34437e-12	Oas1a	2'-5'-oligoadenylate synthase 1A	2.15567
P08103	1.47802e-13	1.31929e-10	Hck	Tyrosine-protein kinase HCK	2.1441
P47713	6.22713e-07	1.24788e-05	Pla2g4a	Cytosolic phospholipase A2	2.14404
Q3UDF0	5.90437e-10	5.99688e-08	Slc2a6	Solute carrier family 2, facilitated glucose transporter member 6	2.14399
P26151	8.48786e-08	2.5927e-06	Fcgr1	High affinity immunoglobulin gamma Fc receptor I	2.12474
P21844	0.00480175	0.0129684	Cma1	Chymase	2.12263
Q3UUI3	0.00182382	0.00634056	Them4	Acyl-coenzyme A thioesterase THEM4	2.11842
P18581	1.47787e-07	4.05071e-06	Slc7a2	Cationic amino acid transporter 2	2.1103
P51670	0.000190675	0.00112711	Ccl9	C-C motif chemokine 9	2.08482
E9Q555	1.23907e-14	2.19228e-11	Rnf213	E3 ubiquitin-protein ligase RNF213	2.0799
P15105	1.42161e-09	1.14119e-07	Glul	Glutamine synthetase	2.07325
Q80YA3	1.02107e-11	3.06798e-09	Ddhd1	Phospholipase DDHD1	2.05609
Q02105	0.0010733	0.00424644	C1qc	Complement C1q subcomponent subunit C	2.04987
P21981	3.94891e-08	1.47618e-06	Tgm2	Protein-glutamine gamma-glutamyltransferase 2	2.04981
Q9D620	3.01635e-08	1.21299e-06	Rab11fip1	Rab11 family-interacting protein 1	2.04461
Q2YFS2	0.00307338	0.00936101	Pilrb	Paired immunoglobulin-like type 2 receptor beta	2.03903
P05480	3.86516e-06	5.18109e-05	Src	Neuronal proto-oncogene tyrosine-protein kinase Src	2.02761
P14429	0.000160382	0.000986649	H2-Q7	H-2 class I histocompatibility antigen, Q7 alpha chain	2.02151
P14106	0.00201557	0.00682632	C1qb	Complement C1q subcomponent subunit B	2.00929
P49817	1.87835e-09	1.42439e-07	Cav1	Caveolin-1	2.00316
P08226	0.000221915	0.00126973	Apoe	Apolipoprotein E	1.99721
P50637	0.022811	0.0398688	Tspo	Translocator protein	1.99574
Q62087	2.82337e-10	3.53896e-08	Pon3	Serum paraoxonase/lactonase 3	1.99464
O09047	0.0146448	0.0290971	C3ar1	C3a anaphylatoxin chemotactic receptor	1.98409
Q8R5F7	6.48589e-11	1.15188e-08	Ifih1	Interferon-induced helicase C domain-containing protein 1	1.98364
Q91VS7	7.95141e-12	2.49915e-09	Mgst1	Microsomal glutathione S-transferase 1	1.97045
Q9Z2H6	0.0216085	0.0383649	Clec4d	C-type lectin domain family 4 member D	1.95072
P97372	3.0722e-06	4.32188e-05	Psme2	Proteasome activator complex subunit 2	1.93729
P33766	0.00136574	0.00510458	Fpr1	fMet-Leu-Phe receptor	1.92544
P08508	5.65881e-06	6.99105e-05	Fcgr3	Low affinity immunoglobulin gamma Fc region receptor III	1.91391
P97864	0.00346714	0.0102335	Casp7	Caspase-7	1.90754
Q60953	1.47585e-14	2.43129e-11	Pml	Protein PML	1.89978
O70200	0.0022751	0.00749539	Aif1	Allograft inflammatory factor 1	1.89055
P10852	1.01034e-12	5.24653e-10	Slc3a2	4F2 cell-surface antigen heavy chain	1.8839
P35173	0.000858353	0.00359206	Stfa3	Stefin-3	1.88187
Q3UZA1	3.14207e-05	0.000271592	Rcsd1	CapZ-interacting protein	1.86644
Q8CBA2	1.52501e-09	1.19046e-07	Slfn5	Schlafen family member 5	1.85892
Q924D0	0.00443239	0.0122323	Rtn4ip1	Reticulon-4-interacting protein 1, mitochondrial	1.85852
Q8CIF4	0.0108004	0.0233493	Btd	Biotinidase	1.85831
Q3V009	0.00979091	0.0217377	Tmed1	Transmembrane emp24 domain-containing protein 1	1.8568
Q9QXW9	3.50527e-06	4.79281e-05	Slc7a8	Large neutral amino acids transporter small subunit 2	1.85505
P0DOV1	2.1889e-12	9.55013e-10	Mnda	Interferon-activable protein 205-B	1.85323
Q9DCG2	5.24084e-09	3.17677e-07	Cd302	CD302 antigen	1.84938
O35955	8.13477e-08	2.52194e-06	Psmb10	Proteasome subunit beta type-10	1.84627
Q5NBU8	7.58278e-09	4.12127e-07	Xaf1	XIAP-associated factor 1	1.84222
P51675	4.72168e-05	0.000377466	Ccr1	C-C chemokine receptor type 1	1.84062
Q2EMV9	1.12038e-09	9.47349e-08	Parp14	Protein mono-ADP-ribosyltransferase PARP14	1.82301
P04441	0.000924074	0.00379561	Cd74	H-2 class II histocompatibility antigen gamma chain	1.82064
P31324	1.17484e-08	5.87716e-07	Prkar2b	cAMP-dependent protein kinase type II-beta regulatory subunit	1.81947
P23492	1.67978e-08	7.69685e-07	Pnp	Purine nucleoside phosphorylase	1.81708
O35457	0.0145778	0.0289932	Ccrl2	C-C chemokine receptor-like 2	1.81277
P10833	8.51916e-10	7.9491e-08	Rras	Ras-related protein R-Ras	1.80683
Q6SJQ7	1.18142e-06	2.04166e-05	Cd300lf	CMRF35-like molecule 1	1.80638
O08739	3.2568e-09	2.18833e-07	Ampd3	AMP deaminase 3	1.79446
Q9R0E1	3.45925e-13	2.36089e-10	Plod3	Multifunctional procollagen lysine hydroxylase and glycosyltransferase LH3	1.79434
O35711	1.81248e-06	2.84367e-05	Ppfibp2	Liprin-beta-2	1.79297
Q62351	0.0219645	0.0388296	Tfrc	Transferrin receptor protein 1	1.78548
Q64337	6.20338e-14	7.0562e-11	Sqstm1	Sequestosome-1	1.78206
Q9CXV1	0.00163773	0.00585503	Sdhd	Succinate dehydrogenase [ubiquinone] cytochrome b small subunit, mitochondrial	1.77766
Q99KQ4	4.13763e-10	4.57573e-08	Nampt	Nicotinamide phosphoribosyltransferase	1.77703
P58681	1.98706e-09	1.49732e-07	Tlr7	Toll-like receptor 7	1.76611
P04186	4.91646e-06	6.23683e-05	Cfb	Complement factor B	1.76592
O08709	4.01035e-07	8.79662e-06	Prdx6	Peroxiredoxin-6	1.76324
Q3TN34	7.13881e-06	8.43764e-05	Micall2	MICAL-like protein 2	1.75925
P98078	0.000958504	0.00389582	Dab2	Disabled homolog 2	1.75513
Q9D2Y4	8.04337e-06	9.30647e-05	Mlkl	Mixed lineage kinase domain-like protein	1.75449
P18572	8.1916e-07	1.54653e-05	Bsg	Basigin	1.74887
P02088	0.000179784	0.00107631	Hbb-b1	Hemoglobin subunit beta-1	1.74482
Q9Z2E9	7.62541e-07	1.46069e-05	Bscl2	Seipin	1.7432
P70460	2.87273e-09	1.99479e-07	Vasp	Vasodilator-stimulated phosphoprotein	1.74114
Q61072	3.29342e-05	0.000282173	Adam9	Disintegrin and metalloproteinase domain-containing protein 9	1.73761
Q8R3P2	0.00295192	0.00908119	Dtx2	Probable E3 ubiquitin-protein ligase DTX2	1.73214
P42082	0.000109066	0.000733257	Cd86	T-lymphocyte activation antigen CD86	1.73102
Q61735	4.6968e-08	1.68722e-06	Cd47	Leukocyte surface antigen CD47	1.72969
Q8C854	0.00460778	0.0125833	Myef2	Myelin expression factor 2	1.72578
O08573	2.13259e-08	9.26592e-07	Lgals9	Galectin-9	1.72435
Q8WUR0	0.0181644	0.0339324	NaN	Protein C19orf12 homolog	1.72206
Q91ZR2	4.02148e-06	5.35011e-05	Snx18	Sorting nexin-18	1.71026
Q8CE47	0.0143718	0.0286715	Slc49a3	Solute carrier family 49 member A3	1.70662
Q80ZU0	0.00149412	0.0054689	Arl5a	ADP-ribosylation factor-like protein 5A	1.70196
A0A0B4J1G0	0.000185119	0.00110067	Fcgr4	Low affinity immunoglobulin gamma Fc region receptor IV	1.70056
Q99M15	4.35525e-08	1.59333e-06	Pstpip2	Proline-serine-threonine phosphatase-interacting protein 2	1.68799
Q8K4D3	3.25949e-05	0.000279966	Slc36a1	Proton-coupled amino acid transporter 1	1.6879
Q60780	2.90841e-10	3.6184e-08	Gas7	Growth arrest-specific protein 7	1.68716
Q99JY8	0.00208434	0.00700706	Plpp3	Phospholipid phosphatase 3	1.68484
Q05769	8.68148e-08	2.635e-06	Ptgs2	Prostaglandin G/H synthase 2	1.67918
P28574	0.0249162	0.0424608	Max	Protein max	1.67351
O35601	1.5334e-07	4.15758e-06	Fyb1	FYN-binding protein 1	1.66864
Q64521	1.56527e-09	1.2179e-07	Gpd2	Glycerol-3-phosphate dehydrogenase, mitochondrial	1.66374
P21995	3.41664e-07	7.73916e-06	Emb	Embigin	1.65815
Q9DBS9	0.00143584	0.00530105	Osbpl3	Oxysterol-binding protein-related protein 3	1.65575
P26645	4.90503e-07	1.02778e-05	Marcks	Myristoylated alanine-rich C-kinase substrate	1.65099
Q3UDW8	2.51405e-05	0.000228861	Hgsnat	Heparan-alpha-glucosaminide N-acetyltransferase	1.64213
O88627	7.95977e-08	2.4838e-06	Slc28a2	Sodium/nucleoside cotransporter 2	1.63987
Q3UU41	3.9413e-05	0.000326159	Scimp	SLP adapter and CSK-interacting membrane protein	1.63976
Q05144	6.25543e-08	2.1016e-06	Rac2	Ras-related C3 botulinum toxin substrate 2	1.6387
P0DOV2	6.26045e-13	3.60346e-10	Ifi204	Interferon-activable protein 204	1.63537
Q3TYS2	7.94513e-10	7.54614e-08	Cybc1	Cytochrome b-245 chaperone 1	1.63211
P48999	0.00896356	0.0204082	Alox5	Polyunsaturated fatty acid 5-lipoxygenase	1.62655
Q99N57	8.9107e-05	0.000624576	Raf1	RAF proto-oncogene serine/threonine-protein kinase	1.62232
P55065	0.000325659	0.00170911	Pltp	Phospholipid transfer protein	1.62176
Q9ET26	2.36499e-09	1.71449e-07	Rnf114	E3 ubiquitin-protein ligase RNF114	1.61563
Q8CIM5	0.0246631	0.0421558	Gpr84	G-protein coupled receptor 84	1.6005
O08528	1.5004e-10	2.2192e-08	Hk2	Hexokinase-2	1.59589
Q921Z5	5.21129e-09	3.16346e-07	Tnfaip8	Tumor necrosis factor alpha-induced protein 8	1.5946
P08003	5.0397e-07	1.04955e-05	Pdia4	Protein disulfide-isomerase A4	1.58012
P97371	4.20507e-06	5.54188e-05	Psme1	Proteasome activator complex subunit 1	1.57866
O08800	3.03949e-10	3.69669e-08	Serpinb8	Serpin B8	1.57634
Q61176	2.28229e-06	3.41907e-05	Arg1	Arginase-1	1.57208
Q8CFX1	6.17506e-08	2.08192e-06	H6pd	GDH/6PGL endoplasmic bifunctional protein	1.57158
Q9QZK7	6.58685e-05	0.000491033	Dok3	Docking protein 3	1.57102
Q8C9E8	0.000687151	0.00303037	Calhm6	Calcium homeostasis modulator protein 6	1.56953
P59808	1.81778e-07	4.74084e-06	Sash1	SAM and SH3 domain-containing protein 1	1.55561
Q8BX90	2.13542e-08	9.26592e-07	Fndc3a	Fibronectin type-III domain-containing protein 3A	1.55366
Q9DBW0	2.2709e-07	5.63e-06	Cyp4v2	Cytochrome P450 4V2	1.55101
P05555	0.000153458	0.000951872	Itgam	Integrin alpha-M	1.54913
Q3U2S8	9.69892e-07	1.76954e-05	Hvcn1	Voltage-gated hydrogen channel 1	1.54641
Q9JLC8	0.00146879	0.00539561	Sacs	Sacsin	1.54161
Q9ER38	1.88595e-08	8.35027e-07	Tor3a	Torsin-3A	1.53847
Q9D8C4	8.62951e-07	1.61092e-05	Ifi35	Interferon-induced 35 kDa protein homolog	1.53728
Q3U2C5	9.28877e-06	0.000104562	Rnf149	E3 ubiquitin-protein ligase RNF149	1.53417
Q9JL15	0.00131729	0.00496899	Lgals8	Galectin-8	1.53337
P25799	7.03626e-08	2.28829e-06	Nfkb1	Nuclear factor NF-kappa-B p105 subunit	1.53181
P59108	2.81001e-06	4.03746e-05	Cpne2	Copine-2	1.53085
Q99PG2	1.33988e-08	6.48544e-07	Ogfr	Opioid growth factor receptor	1.52712
Q8K1T1	5.69723e-07	1.15969e-05	Lrrc25	Leucine-rich repeat-containing protein 25	1.52706
P27046	8.40091e-10	7.90049e-08	Man2a1	Alpha-mannosidase 2	1.52621
Q9JIG8	6.40459e-05	0.000480334	Praf2	PRA1 family protein 2	1.52406
P15626	0.0188253	0.034787	Gstm2	Glutathione S-transferase Mu 2	1.5225
Q60767	0.00282262	0.00878912	Ly75	Lymphocyte antigen 75	1.52151
Q9DAW9	0.000927908	0.00380547	Cnn3	Calponin-3	1.52094
Q64455	1.35489e-07	3.77427e-06	Ptprj	Receptor-type tyrosine-protein phosphatase eta	1.51609
Q2TBA3	2.15102e-10	2.89473e-08	Malt1	Mucosa-associated lymphoid tissue lymphoma translocation protein 1 homolog	1.514
Q3UND0	7.40472e-07	1.427e-05	Skap2	Src kinase-associated phosphoprotein 2	1.51375
Q9JI48	0.00175476	0.00616727	Plac8	Placenta-specific gene 8 protein	1.51339
Q3T9E4;Q62293	0.000345888	0.00179092	Tgtp2;Tgtp1	T-cell-specific guanine nucleotide triphosphate-binding protein 2;T-cell-specific guanine nucleotide triphosphate-binding protein 1	1.51262
Q4JIM5	0.0201114	0.036477	Abl2	Tyrosine-protein kinase ABL2	1.51199
Q8R143	0.00297805	0.00914413	Pttg1ip	Pituitary tumor-transforming gene 1 protein-interacting protein	1.50948
P31938	4.66455e-10	5.04172e-08	Map2k1	Dual specificity mitogen-activated protein kinase kinase 1	1.50792
P30204	1.48763e-05	0.000151729	Msr1	Macrophage scavenger receptor types I and II	1.50722
O88428	2.06066e-06	3.14322e-05	Papss2	Bifunctional 3'-phosphoadenosine 5'-phosphosulfate synthase 2	1.50386
Q69Z37	2.6248e-10	3.34098e-08	Samd9l	Sterile alpha motif domain-containing protein 9-like	1.50343
Q5XKN4	0.000458753	0.00222615	Jagn1	Protein jagunal homolog 1	1.49975
P11688	2.40102e-05	0.000220335	Itga5	Integrin alpha-5	1.49873
Q91YI4	1.39291e-05	0.000144224	Arrb2	Beta-arrestin-2	1.49838
Q64261	4.3264e-07	9.37792e-06	Cdk6	Cyclin-dependent kinase 6	-1.4986
Q8BVI5	0.00220443	0.00731373	Stx16	Syntaxin-16	-1.50086
Q9QYB1	5.2659e-11	9.82708e-09	Clic4	Chloride intracellular channel protein 4	-1.50174
Q61792	3.6932e-07	8.24096e-06	Lasp1	LIM and SH3 domain protein 1	-1.5025
Q80SZ7	1.86918e-05	0.000181316	Gng5	Guanine nucleotide-binding protein G(I)/G(S)/G(O) subunit gamma-5	-1.50287
Q64373	0.000702271	0.00308395	Bcl2l1	Bcl-2-like protein 1	-1.50626
Q80VP0	0.000270025	0.00148535	Tecpr1	Tectonin beta-propeller repeat-containing protein 1	-1.50636
Q5SW19	1.05597e-06	1.8859e-05	Cluh	Clustered mitochondria protein homolog	-1.51612
Q07113	0.000409421	0.00204169	Igf2r	Cation-independent mannose-6-phosphate receptor	-1.51801
P54818	0.000758055	0.00326824	Galc	Galactocerebrosidase	-1.51862
O09159	0.00204234	0.00689304	Man2b1	Lysosomal alpha-mannosidase	-1.5211
Q80YW0	0.00230944	0.00758591	Cyth4	Cytohesin-4	-1.52665
Q8VDP3	0.00445358	0.012273	Mical1	[F-actin]-monooxygenase MICAL1	-1.52864
Q9JLB0	0.0147744	0.0292791	Mpp6	MAGUK p55 subfamily member 6	-1.52973
Q8VEB4	0.00740532	0.0177476	Pla2g15	Phospholipase A2 group XV	-1.53008
Q8K3K8	0.00412548	0.0116175	Optn	Optineurin	-1.53172
P17095	2.51269e-10	3.23561e-08	Hmga1	High mobility group protein HMG-I/HMG-Y	-1.53423
Q99NH8	0.030358	0.0488496	Trem2	Triggering receptor expressed on myeloid cells 2	-1.53565
Q8VD75	4.11127e-13	2.67368e-10	Hip1	Huntingtin-interacting protein 1	-1.54061
P58044	0.00071766	0.0031331	Idi1	Isopentenyl-diphosphate Delta-isomerase 1	-1.54089
Q60738	0.000273517	0.00149834	Slc30a1	Zinc transporter 1	-1.54244
Q8BJ56	0.000944052	0.00385237	Pnpla2	Patatin-like phospholipase domain-containing protein 2	-1.54363
Q8C0L9	0.00482982	0.0130273	Gpcpd1	Glycerophosphocholine phosphodiesterase GPCPD1	-1.54412
Q9CYH6	2.38495e-07	5.843e-06	Rrs1	Ribosome biogenesis regulatory protein homolog	-1.54514
P19182	0.00425272	0.0118674	Ifrd1	Interferon-related developmental regulator 1	-1.55111
O54901	5.31737e-07	1.09733e-05	Cd200	OX-2 membrane glycoprotein	-1.55438
Q9CPP0	0.000105142	0.000711381	Npm3	Nucleoplasmin-3	-1.55599
P17918	0.000983889	0.00396962	Pcna	Proliferating cell nuclear antigen	-1.55648
Q9R0Q4	0.018039	0.0337628	Morf4l2	Mortality factor 4-like protein 2	-1.55743
Q9Z1E3	0.0160156	0.0310253	Nfkbia	NF-kappa-B inhibitor alpha	-1.55857
Q9D6Y7	2.01206e-10	2.77816e-08	Msra	Mitochondrial peptide methionine sulfoxide reductase	-1.56331
P45377	1.83489e-09	1.40256e-07	Akr1b8	Aldose reductase-related protein 2	-1.56815
Q9CQP0	0.0047142	0.0127936	Mrpl33	39S ribosomal protein L33, mitochondrial	-1.56819
Q8BK64	2.03604e-10	2.79511e-08	Ahsa1	Activator of 90 kDa heat shock protein ATPase homolog 1	-1.57509
O54834	0.00411091	0.0115933	Arhgap6	Rho GTPase-activating protein 6	-1.57547
Q8BSY0	1.9771e-09	1.49216e-07	Asph	Aspartyl/asparaginyl beta-hydroxylase	-1.5835
P68404	3.78136e-06	5.09449e-05	Prkcb	Protein kinase C beta type	-1.58505
Q76LS9	5.66271e-11	1.03256e-08	Mindy1	Ubiquitin carboxyl-terminal hydrolase MINDY-1	-1.59063
O88668	2.16264e-05	0.000202743	Creg1	Protein CREG1	-1.60464
O35648	0.00012288	0.000804464	Cetn3	Centrin-3	-1.60639
P97814	7.54655e-07	1.44925e-05	Pstpip1	Proline-serine-threonine phosphatase-interacting protein 1	-1.61059
Q9ESY9	0.000199848	0.00117076	Ifi30	Gamma-interferon-inducible lysosomal thiol reductase	-1.61783
P97355	2.56839e-08	1.06669e-06	Sms	Spermine synthase	-1.61948
A3KGB4	0.00521947	0.0137583	Tbc1d8b	TBC1 domain family member 8B	-1.62063
P10605	0.00045562	0.00221432	Ctsb	Cathepsin B	-1.62474
Q9QVP9	4.66191e-10	5.04172e-08	Ptk2b	Protein-tyrosine kinase 2-beta	-1.62577
Q60648	0.00843836	0.0195535	Gm2a	Ganglioside GM2 activator	-1.62615
Q14CH1	1.02803e-07	3.01308e-06	Mocos	Molybdenum cofactor sulfurase	-1.63281
E9Q634	5.09051e-09	3.10592e-07	Myo1e	Unconventional myosin-Ie	-1.63378
Q80TI0	6.89097e-05	0.000509139	Gramd1b	Protein Aster-B	-1.65508
P56542	3.75091e-06	5.06395e-05	Dnase2	Deoxyribonuclease-2-alpha	-1.65689
Q9WU81	6.95611e-09	3.8868e-07	Slc37a2	Glucose-6-phosphate exchanger SLC37A2	-1.65933
Q6P5H2	0.00158281	0.00571257	Nes	Nestin	-1.66088
P19096	0.000161939	0.000995043	Fasn	Fatty acid synthase	-1.6655
P70375	0.000854436	0.00357974	F7	Coagulation factor VII	-1.67278
Q8C0L0	2.33456e-05	0.000215269	Tmx4	Thioredoxin-related transmembrane protein 4	-1.68588
P49718	0.00212518	0.0071148	Mcm5	DNA replication licensing factor MCM5	-1.68605
Q8R1S4	9.52195e-09	4.93921e-07	Mtss1	Protein MTSS 1	-1.68807
P12265	2.40277e-08	1.01674e-06	Gusb	Beta-glucuronidase	-1.69946
P16045	6.48549e-07	1.2851e-05	Lgals1	Galectin-1	-1.7046
Q9D771	3.46154e-06	4.73981e-05	Pacc1	Proton-activated chloride channel	-1.7212
P16675	5.80892e-06	7.15062e-05	Ctsa	Lysosomal protective protein	-1.72859
P16110	2.837e-12	1.15696e-09	Lgals3	Galectin-3	-1.72904
P56695	8.33374e-05	0.000593347	Wfs1	Wolframin	-1.72998
Q9JL16	8.33547e-05	0.000593382	Isg20	Interferon-stimulated gene 20 kDa protein	-1.7347
O55234	3.4152e-06	4.68978e-05	Psmb5	Proteasome subunit beta type-5	-1.76864
Q8R0A7	0.00625764	0.0156758	Kiaa0513	Uncharacterized protein KIAA0513	-1.80466
Q8VEA8	1.47691e-05	0.000150959	Rab7b	Ras-related protein Rab-7b	-1.80588
Q01237	0.00256237	0.00818281	Hmgcr	3-hydroxy-3-methylglutaryl-coenzyme A reductase	-1.83051
Q9EQP2	3.19127e-10	3.8403e-08	Ehd4	EH domain-containing protein 4	-1.83927
Q8C142	3.83535e-07	8.48355e-06	Ldlrap1	Low density lipoprotein receptor adapter protein 1	-1.85145
Q9Z0J7	0.0160232	0.0310355	Gdf15	Growth/differentiation factor 15	-1.85181
P70429	1.64397e-10	2.4018e-08	Evl	Ena/VASP-like protein	-1.88479
P26039	7.20946e-12	2.3272e-09	Tln1	Talin-1	-1.89266
P06869	1.03933e-05	0.000114044	Plau	Urokinase-type plasminogen activator	-1.89507
Q62048	1.16548e-08	5.83646e-07	Pea15	Astrocytic phosphoprotein PEA-15	-1.89527
Q91WC9	9.61934e-07	1.75805e-05	Daglb	Diacylglycerol lipase-beta	-1.92642
Q922R0	0.00197983	0.00673583	Prkx	cAMP-dependent protein kinase catalytic subunit PRKX	-1.96879
Q8CI59	3.49117e-05	0.000296038	Steap3	Metalloreductase STEAP3	-2.04994
Q8K301	0.000262846	0.00145321	Ddx52	Probable ATP-dependent RNA helicase DDX52	-2.05109
P10107	3.93449e-08	1.47309e-06	Anxa1	Annexin A1	-2.05742
Q8BIS8	0.00320087	0.00965334	Ccdc126	Coiled-coil domain-containing protein 126	-2.06884
P97432	0.00149579	0.00547291	Nbr1	Next to BRCA1 gene 1 protein	-2.08408
Q9JHF7	5.26632e-06	6.60284e-05	Hpgds	Hematopoietic prostaglandin D synthase	-2.0851
P40240	4.74888e-07	1.00342e-05	Cd9	CD9 antigen	-2.16493
O88508	2.428e-11	5.53558e-09	Dnmt3a	DNA (cytosine-5)-methyltransferase 3A	-2.16702
Q8K389	0.000233248	0.00131934	Cdk5rap2	CDK5 regulatory subunit-associated protein 2	-2.17746
Q3TH73	0.00438518	0.0121328	Ttyh2	Protein tweety homolog 2	-2.17974
Q9JM90	8.95111e-06	0.000101406	Stap1	Signal-transducing adaptor protein 1	-2.18131
Q8K0D0	1.98662e-05	0.000190008	Cdk17	Cyclin-dependent kinase 17	-2.26217
Q04899	8.36309e-06	9.60197e-05	Cdk18	Cyclin-dependent kinase 18	-2.29859
P05017	0.0111633	0.023923	Igf1	Insulin-like growth factor I	-2.2991
Q61490	4.42096e-12	1.63726e-09	Alcam	CD166 antigen	-2.32026
Q9DB96	1.33037e-05	0.000138771	Ngdn	Neuroguidin	-2.45827
Q99K85	3.34794e-07	7.60192e-06	Psat1	Phosphoserine aminotransferase	-2.63475
Q8BYW1	2.39582e-07	5.86363e-06	Arhgap25	Rho GTPase-activating protein 25	-2.67298
P11152	8.22287e-05	0.000587731	Lpl	Lipoprotein lipase	-2.74638
P41242	0.0056881	0.0146658	Matk	Megakaryocyte-associated tyrosine-protein kinase	-2.77063
Q58NB6	0.00483086	0.0130294	Dhrs9	Dehydrogenase/reductase SDR family member 9	-2.81028
P34960	4.70889e-07	9.98502e-06	Mmp12	Macrophage metalloelastase	-2.86584
P52927	4.51108e-07	9.67725e-06	Hmga2	High mobility group protein HMGI-C	-3.06679
Q9QXH4	1.06378e-05	0.000116268	Itgax	Integrin alpha-X	-3.10535
Q9Z0M5	1.70176e-07	4.51209e-06	Lipa	Lysosomal acid lipase/cholesteryl ester hydrolase	-3.50701
Q08857	6.5803e-12	2.16805e-09	Cd36	Platelet glycoprotein 4	-3.76238
Q04447	7.03585e-06	8.33658e-05	Ckb	Creatine kinase B-type	-4.30436
