# Supplementary material for: Saccharomyces cerevisiae β-glucan improves the response of trained macrophages to severe P. aeruginosa infections
Source: Inflamm Res. 2024 Jun 8;73(8):1283–97. doi: 10.1007/s00011-024-01898-1 (PMC11282130; doi:10.1007/s00011-024-01898-1)
Supplement: Supplementary file 8 — Supplementary Material 8 [file 11_2024_1898_MOESM8_ESM.xlsx]

## Sheet: BG+PA57 vs PA57
ProteinGroups	Pvalue	Qvalue	Genes	ProteinDescriptions	Fold change
P12388	0.000104409	0.00281229	Serpinb2	Plasminogen activator inhibitor 2, macrophage	9.6949
Q9Z126	9.98019e-05	0.00272193	Pf4	Platelet factor 4	8.23873
Q05117	3.55957e-07	4.02521e-05	Acp5	Tartrate-resistant acid phosphatase type 5	5.89597
P04918	0.00282033	0.0267881	Saa3	Serum amyloid A-3 protein	5.38384
Q8CE08	0.000190688	0.0043363	Acp3	Prostatic acid phosphatase	5.32518
P11672	0.00583703	0.0423842	Lcn2	Neutrophil gelatinase-associated lipocalin	4.32883
O88536	5.22364e-05	0.00169157	Fpr2	Formyl peptide receptor 2	4.16263
P52624	9.98333e-06	0.000497575	Upp1	Uridine phosphorylase 1	4.0976
P58242	1.71601e-07	2.298e-05	Smpdl3b	Acid sphingomyelinase-like phosphodiesterase 3b	4.09084
Q9JM51	1.20901e-05	0.000577396	Ptges	Prostaglandin E synthase	3.61361
P41233	0.000317991	0.00622718	Abca1	Phospholipid-transporting ATPase ABCA1	3.45156
Q2YFS3	8.7446e-08	1.39249e-05	Pilra	Paired immunoglobulin-like type 2 receptor alpha	3.19767
Q8CIM5	0.003525	0.0307494	Gpr84	G-protein coupled receptor 84	3.16766
P49817	0.000217124	0.0047344	Cav1	Caveolin-1	3.10288
P55302	1.31379e-11	9.67207e-08	Lrpap1	Alpha-2-macroglobulin receptor-associated protein	3.06251
P08508	3.19071e-07	3.67028e-05	Fcgr3	Low affinity immunoglobulin gamma Fc region receptor III	3.05376
Q8K4B2	3.9428e-05	0.00136338	Irak3	Interleukin-1 receptor-associated kinase 3	2.99798
P33766	0.00144849	0.0174505	Fpr1	fMet-Leu-Phe receptor	2.99024
P56528	0.0001175	0.00305564	Cd38	ADP-ribosyl cyclase/cyclic ADP-ribose hydrolase 1	2.96622
Q9JLF6	0.00020097	0.00448397	Tgm1	Protein-glutamine gamma-glutamyltransferase K	2.79131
P10810	6.99237e-05	0.00209592	Cd14	Monocyte differentiation antigen CD14	2.78496
Q8BYI6	0.000450454	0.00787647	Lpcat2	Lysophosphatidylcholine acyltransferase 2	2.77501
Q6QLQ4	8.11341e-05	0.00234469	Clec7a	C-type lectin domain family 7 member A	2.76168
P21995	0.000352473	0.0066721	Emb	Embigin	2.74223
P18581	3.70765e-05	0.00130202	Slc7a2	Cationic amino acid transporter 2	2.70115
P01582	0.00241814	0.0243267	Il1a	Interleukin-1 alpha	2.66197
Q9QUN7	2.51529e-06	0.000184236	Tlr2	Toll-like receptor 2	2.58323
Q9QZ15	0.000907743	0.0127673	Clec4a	C-type lectin domain family 4 member A	2.57197
Q61549	3.92155e-05	0.00135999	Adgre1	Adhesion G protein-coupled receptor E1	2.52072
Q64277	1.31028e-05	0.000611701	Bst1	ADP-ribosyl cyclase/cyclic ADP-ribose hydrolase 2	2.52046
Q9QUH0	0.000813139	0.0119029	Glrx	Glutaredoxin-1	2.50917
P41216	3.01403e-06	0.000212227	Acsl1	Long-chain-fatty-acid--CoA ligase 1	2.50818
Q3TVI8	3.65507e-06	0.000245728	Pbxip1	Pre-B-cell leukemia transcription factor-interacting protein 1	2.45259
P15089	0.00138409	0.0169869	Cpa3	Mast cell carboxypeptidase A	2.43471
Q9DCG2	3.22035e-05	0.0011646	Cd302	CD302 antigen	2.40495
O88935	0.0030453	0.0281073	Syn1	Synapsin-1	2.31386
Q8CI15	0.00162391	0.0187405	Sphk1	Sphingosine kinase 1	2.303
P21844	0.00337848	0.0300044	Cma1	Chymase	2.20642
P16460	6.45403e-06	0.000366638	Ass1	Argininosuccinate synthase	2.19906
P09528	5.08734e-05	0.00165552	Fth1	Ferritin heavy chain	2.18718
Q8BG95	0.00421469	0.0345703	Ppp1r12b	Protein phosphatase 1 regulatory subunit 12B	2.18215
P08101	3.05876e-06	0.000214107	Fcgr2	Low affinity immunoglobulin gamma Fc region receptor II	2.15115
Q9CYN9	3.27519e-05	0.00117928	Atp6ap2	Renin receptor	2.14921
P46735	0.00577125	0.042091	Myo1b	Unconventional myosin-Ib	2.12374
P58058	2.91632e-05	0.00108727	Nadk	NAD kinase	2.10782
Q62087	2.28425e-06	0.000170516	Pon3	Serum paraoxonase/lactonase 3	2.10691
Q9ET54	0.00261084	0.0255262	Palld	Palladin	2.09542
Q9WUR9	0.000219313	0.00476807	Ak4	Adenylate kinase 4, mitochondrial	2.07308
P57787	9.81691e-06	0.000491869	Slc16a3	Monocarboxylate transporter 4	2.05105
P09671	0.000135728	0.00340156	Sod2	Superoxide dismutase [Mn], mitochondrial	2.0211
P14429	0.00248351	0.0247145	H2-Q7	H-2 class I histocompatibility antigen, Q7 alpha chain	2.01753
P15105	0.000237349	0.00503292	Glul	Glutamine synthetase	1.9742
P82198	0.000444544	0.00782303	Tgfbi	Transforming growth factor-beta-induced protein ig-h3	1.95665
Q61543	0.00141674	0.017219	Glg1	Golgi apparatus protein 1	1.95427
P04202	0.000412349	0.00743372	Tgfb1	Transforming growth factor beta-1 proprotein	1.9432
Q91ZR2	0.000115848	0.00302574	Snx18	Sorting nexin-18	1.93368
P57725	0.00203774	0.0218184	Samsn1	SAM domain-containing protein SAMSN-1	1.93022
P35441	0.00682811	0.0468495	Thbs1	Thrombospondin-1	1.91339
P47713	0.000229752	0.00492396	Pla2g4a	Cytosolic phospholipase A2	1.90591
P27784	0.000147033	0.00360847	Ccl6	C-C motif chemokine 6	1.90046
Q8R420	0.000441599	0.0077853	Abca3	ATP-binding cassette sub-family A member 3	1.89933
P51675	0.000268182	0.00551967	Ccr1	C-C chemokine receptor type 1	1.86085
Q9CQ75	0.000152915	0.00370748	Ndufa2	NADH dehydrogenase [ubiquinone] 1 alpha subcomplex subunit 2	1.86011
P03888	0.00653018	0.0455128	Mtnd1	NADH-ubiquinone oxidoreductase chain 1	1.85597
Q9DBW0	0.000946996	0.0131907	Cyp4v2	Cytochrome P450 4V2	1.85302
Q3U0Y2	0.000144345	0.00355832	Tmem35b	Transmembrane protein 35B	1.84668
Q921G7	0.000118929	0.00308314	Etfdh	Electron transfer flavoprotein-ubiquinone oxidoreductase, mitochondrial	1.83896
Q9CZE3	9.55593e-07	8.66544e-05	Rab32	Ras-related protein Rab-32	1.83375
Q9CQA3	3.10912e-05	0.00113972	Sdhb	Succinate dehydrogenase [ubiquinone] iron-sulfur subunit, mitochondrial	1.82646
Q8R143	0.000476943	0.00818208	Pttg1ip	Pituitary tumor-transforming gene 1 protein-interacting protein	1.80923
P99029	3.69506e-05	0.00129872	Prdx5	Peroxiredoxin-5, mitochondrial	1.8068
Q60860	0.00686372	0.047012	Ltc4s	Leukotriene C4 synthase	1.80071
Q9R112	3.67839e-05	0.00129423	Sqor	Sulfide:quinone oxidoreductase, mitochondrial	1.7965
Q91VD9	6.99027e-07	6.77443e-05	Ndufs1	NADH-ubiquinone oxidoreductase 75 kDa subunit, mitochondrial	1.79003
Q91VS7	3.76495e-08	7.42522e-06	Mgst1	Microsomal glutathione S-transferase 1	1.74894
D3Z2R5	0.00220502	0.0228892	Selenon	Selenoprotein N	1.73378
Q9DBS9	0.00139361	0.01706	Osbpl3	Oxysterol-binding protein-related protein 3	1.73299
P35173	0.00220496	0.0228892	Stfa3	Stefin-3	1.72359
O35298	0.00683474	0.0468765	Aoah	Acyloxyacyl hydrolase	1.71968
Q60963	0.000191324	0.00434404	Pla2g7	Platelet-activating factor acetylhydrolase	1.71493
Q99LY9	0.000145376	0.00357842	Ndufs5	NADH dehydrogenase [ubiquinone] iron-sulfur protein 5	1.71192
Q9CZB0	3.58218e-08	7.1308e-06	Sdhc	Succinate dehydrogenase cytochrome b560 subunit, mitochondrial	1.70988
Q9JIM1	0.00510191	0.0389761	Slc29a1	Equilibrative nucleoside transporter 1	1.69939
P49446	0.00190496	0.020793	Ptpre	Receptor-type tyrosine-protein phosphatase epsilon	1.6946
P03921	0.00308064	0.02829	Mtnd5	NADH-ubiquinone oxidoreductase chain 5	1.69438
Q9Z1P6	6.3151e-05	0.00194614	Ndufa7	NADH dehydrogenase [ubiquinone] 1 alpha subcomplex subunit 7	1.68183
Q3U2S8	0.000233194	0.00497201	Hvcn1	Voltage-gated hydrogen channel 1	1.67593
Q9QYF1	5.55185e-05	0.00176848	Rdh11	Retinol dehydrogenase 11	1.67265
P55065	6.90601e-07	6.73214e-05	Pltp	Phospholipid transfer protein	1.65567
P09581	0.00553739	0.0409576	Csf1r	Macrophage colony-stimulating factor 1 receptor	1.65174
Q9R1Q9	0.00412238	0.0340771	Atp6ap1	V-type proton ATPase subunit S1	1.64437
P08003	1.17965e-06	0.000102755	Pdia4	Protein disulfide-isomerase A4	1.64419
P00405	7.80806e-08	1.28945e-05	Mtco2	Cytochrome c oxidase subunit 2	1.64008
Q9CXZ1	6.30541e-06	0.000361569	Ndufs4	NADH dehydrogenase [ubiquinone] iron-sulfur protein 4, mitochondrial	1.63962
P40237	4.01588e-06	0.000261755	Cd82	CD82 antigen	1.63655
Q9BCZ4	6.4079e-05	0.00196405	Selenos	Selenoprotein S	1.63602
Q9JLJ5	0.00490517	0.0379897	Elovl1	Elongation of very long chain fatty acids protein 1	1.62576
O89001	5.61081e-05	0.00178298	Cpd	Carboxypeptidase D	1.62237
Q8K211	4.87123e-06	0.000299262	Slc31a1	High affinity copper uptake protein 1	1.60709
P05480	0.00133945	0.0166132	Src	Neuronal proto-oncogene tyrosine-protein kinase Src	1.60703
Q59J78	0.000311445	0.00614254	Ndufaf2	NADH dehydrogenase [ubiquinone] 1 alpha subcomplex assembly factor 2	1.60099
Q9DC70	0.00153195	0.018061	Ndufs7	NADH dehydrogenase [ubiquinone] iron-sulfur protein 7, mitochondrial	1.59987
Q80WC7	1.70879e-05	0.000739156	Agfg2	Arf-GAP domain and FG repeat-containing protein 2	1.59799
Q8BGR2	5.16091e-07	5.35378e-05	Lrrc8d	Volume-regulated anion channel subunit LRRC8D	1.59755
Q91ZX7	0.000931324	0.0130161	Lrp1	Prolow-density lipoprotein receptor-related protein 1	1.59577
P48025	0.000369843	0.00690139	Syk	Tyrosine-protein kinase SYK	1.5909
Q921Z5	0.000618937	0.00984595	Tnfaip8	Tumor necrosis factor alpha-induced protein 8	1.58691
P10833	0.00019986	0.00446572	Rras	Ras-related protein R-Ras	1.57865
Q9CPQ1	0.000970012	0.0134112	Cox6c	Cytochrome c oxidase subunit 6C	1.57741
P98192	0.00503348	0.0386358	Gnpat	Dihydroxyacetone phosphate acyltransferase	1.57429
Q01237	0.00147226	0.0176098	Hmgcr	3-hydroxy-3-methylglutaryl-coenzyme A reductase	1.56299
Q61176	0.000491827	0.00836021	Arg1	Arginase-1	1.55918
P08226	0.00618779	0.04403	Apoe	Apolipoprotein E	1.55003
Q60780	0.0001372	0.00343196	Gas7	Growth arrest-specific protein 7	1.54861
Q9JIG8	0.00278463	0.0266014	Praf2	PRA1 family protein 2	1.54813
Q8BNI4	9.97422e-06	0.000497495	Derl2	Derlin-2	1.54532
Q7TMF3	0.00401448	0.0334901	Ndufa12	NADH dehydrogenase [ubiquinone] 1 alpha subcomplex subunit 12	1.53473
Q6P6L0	0.00136176	0.0167928	Filip1l	Filamin A-interacting protein 1-like	1.53345
Q8JZR0	6.50174e-05	0.00198064	Acsl5	Long-chain-fatty-acid--CoA ligase 5	1.52695
Q80VQ0	0.000237256	0.00503292	Aldh3b1	Aldehyde dehydrogenase family 3 member B1	1.51756
Q9ERE3	0.00158174	0.0184369	Sgk3	Serine/threonine-protein kinase Sgk3	1.51628
Q91YT0	3.92479e-05	0.00135999	Ndufv1	NADH dehydrogenase [ubiquinone] flavoprotein 1, mitochondrial	1.51052
Q05CL8	0.00392067	0.0329543	Larp7	La-related protein 7	1.5091
P21981	0.000962063	0.013345	Tgm2	Protein-glutamine gamma-glutamyltransferase 2	1.50331
Q3UBG2	0.00571969	0.0418484	Pid1	PTB-containing, cubilin and LRP1-interacting protein	1.50071
Q9JHF7	0.000225732	0.0048598	Hpgds	Hematopoietic prostaglandin D synthase	-1.49592
Q9CYH6	0.00051855	0.0086846	Rrs1	Ribosome biogenesis regulatory protein homolog	-1.50019
P20060	6.66655e-05	0.00201512	Hexb	Beta-hexosaminidase subunit beta	-1.50237
Q9QWR8	0.00106087	0.0142038	Naga	Alpha-N-acetylgalactosaminidase	-1.50408
Q80SZ7	0.00291573	0.0274114	Gng5	Guanine nucleotide-binding protein G(I)/G(S)/G(O) subunit gamma-5	-1.50729
Q61792	4.65982e-07	4.96608e-05	Lasp1	LIM and SH3 domain protein 1	-1.5076
Q99NH8	0.00122766	0.0156627	Trem2	Triggering receptor expressed on myeloid cells 2	-1.50794
Q91VW3	0.00238391	0.024106	Sh3bgrl3	SH3 domain-binding glutamic acid-rich-like protein 3	-1.50883
P26039	2.69612e-05	0.00102536	Tln1	Talin-1	-1.5096
P51908	0.000546448	0.00901966	Apobec1	C->U-editing enzyme APOBEC-1	-1.51219
Q9ES57	6.34825e-05	0.00195182	Cd200r1	Cell surface glycoprotein CD200 receptor 1	-1.53128
Q9ET22	7.46567e-06	0.000403329	Dpp7	Dipeptidyl peptidase 2	-1.53215
P23249	0.00383738	0.0325201	Mov10	Putative helicase MOV-10	-1.53449
Q9D6Y7	2.37706e-05	0.000932371	Msra	Mitochondrial peptide methionine sulfoxide reductase	-1.54079
Q8BK64	0.000358718	0.00675723	Ahsa1	Activator of 90 kDa heat shock protein ATPase homolog 1	-1.54143
P70677	8.74151e-05	0.00246682	Casp3	Caspase-3	-1.54179
P16045	0.000210295	0.00463431	Lgals1	Galectin-1	-1.54837
Q99LE1	5.53827e-05	0.00176501	Rilpl2	RILP-like protein 2	-1.55302
Q99N69	1.30662e-05	0.000611242	Lpxn	Leupaxin	-1.55659
P63254	0.00246251	0.0245873	Crip1	Cysteine-rich protein 1	-1.55816
Q8BHK6	0.00149792	0.0177855	Slamf7	SLAM family member 7	-1.55858
Q9D9V3	0.00267888	0.0259502	Echdc1	Ethylmalonyl-CoA decarboxylase	-1.56128
P70290	1.47543e-05	0.000667072	Mpp1	55 kDa erythrocyte membrane protein	-1.56212
Q9D975	0.00630959	0.0445705	Srxn1	Sulfiredoxin-1	-1.56444
P61028	0.00262528	0.025614	Rab8b	Ras-related protein Rab-8B	-1.5676
Q9ESY9	0.000450196	0.00787403	Ifi30	Gamma-interferon-inducible lysosomal thiol reductase	-1.56881
P19182	0.000933298	0.01303	Ifrd1	Interferon-related developmental regulator 1	-1.57213
P51912	0.000646957	0.0101842	Slc1a5	Neutral amino acid transporter B(0)	-1.5737
Q91WB4	3.81023e-06	0.000251341	Plekhf2	Pleckstrin homology domain-containing family F member 2	-1.57422
O88508	2.87517e-05	0.00107496	Dnmt3a	DNA (cytosine-5)-methyltransferase 3A	-1.5744
Q6P5H2	0.00614312	0.0438471	Nes	Nestin	-1.57466
Q8K0D0	0.000238775	0.00505362	Cdk17	Cyclin-dependent kinase 17	-1.5766
P97315	6.16763e-05	0.00191315	Csrp1	Cysteine and glycine-rich protein 1	-1.58331
P12265	9.71706e-05	0.00267272	Gusb	Beta-glucuronidase	-1.59262
Q9DC71	0.0011097	0.0146361	Mrps15	28S ribosomal protein S15, mitochondrial	-1.59665
Q9D903	0.000216659	0.00472681	Ebna1bp2	Probable rRNA-processing protein EBP2	-1.61511
Q8R2V5	0.000888855	0.0125952	Adap2	Arf-GAP with dual PH domain-containing protein 2	-1.61809
P56477	2.10886e-05	0.000853951	Irf5	Interferon regulatory factor 5	-1.62239
P13597	0.000380507	0.00705145	Icam1	Intercellular adhesion molecule 1	-1.63019
Q8CBA2	0.000195581	0.00440914	Slfn5	Schlafen family member 5	-1.63412
P16110	3.98273e-09	1.46905e-06	Lgals3	Galectin-3	-1.6364
P10107	1.98197e-05	0.000813822	Anxa1	Annexin A1	-1.65681
O54901	0.000114038	0.00299735	Cd200	OX-2 membrane glycoprotein	-1.68707
Q61696	0.00440663	0.0355707	Hspa1a	Heat shock 70 kDa protein 1A	-1.69103
Q8R366	0.000122625	0.00314938	Igsf8	Immunoglobulin superfamily member 8	-1.71791
P70429	5.0165e-08	9.39361e-06	Evl	Ena/VASP-like protein	-1.72517
P16675	0.000615281	0.00981134	Ctsa	Lysosomal protective protein	-1.72833
Q9JII6	6.50834e-06	0.000368739	Akr1a1	Aldo-keto reductase family 1 member A1	-1.7328
O70131	0.000160831	0.00383633	Ninj1	Ninjurin-1	-1.73509
Q9QVP9	2.49017e-05	0.000964713	Ptk2b	Protein-tyrosine kinase 2-beta	-1.7385
Q9EP73	0.00015399	0.00372271	Cd274	Programmed cell death 1 ligand 1	-1.74268
P17095	1.3428e-09	7.00876e-07	Hmga1	High mobility group protein HMG-I/HMG-Y	-1.74309
Q9EQ32	0.000553346	0.00909953	Pik3ap1	Phosphoinositide 3-kinase adapter protein 1	-1.74615
Q60648	0.000169431	0.00397426	Gm2a	Ganglioside GM2 activator	-1.74933
P35700	6.43186e-05	0.00196595	Prdx1	Peroxiredoxin-1	-1.7574
Q8BY71	0.00190831	0.0208124	Hat1	Histone acetyltransferase type B catalytic subunit	-1.76625
Q9CZS1	0.000127801	0.00325515	Aldh1b1	Aldehyde dehydrogenase X, mitochondrial	-1.76943
Q91YX0	0.000718415	0.0109552	Themis2	Protein THEMIS2	-1.78338
Q60738	4.03907e-05	0.00138726	Slc30a1	Zinc transporter 1	-1.79459
Q9QZ85	0.00536056	0.0401515	Iigp1	Interferon-inducible GTPase 1	-1.79694
Q3UDK1	0.00245207	0.0245516	Trafd1	TRAF-type zinc finger domain-containing protein 1	-1.82034
P25085	0.000222167	0.00480645	Il1rn	Interleukin-1 receptor antagonist protein	-1.82221
P34960	4.23606e-06	0.000271042	Mmp12	Macrophage metalloelastase	-1.82763
P10605	1.4349e-06	0.000120401	Ctsb	Cathepsin B	-1.83031
A0A0B4J1G0	0.00210842	0.0222908	Fcgr4	Low affinity immunoglobulin gamma Fc region receptor IV	-1.83368
Q8VEB4	0.000103838	0.00280488	Pla2g15	Phospholipase A2 group XV	-1.84566
Q8BYW1	4.37832e-07	4.73458e-05	Arhgap25	Rho GTPase-activating protein 25	-1.8717
Q9QYB1	3.12204e-07	3.63715e-05	Clic4	Chloride intracellular channel protein 4	-1.91072
Q58NB6	0.00293157	0.0274899	Dhrs9	Dehydrogenase/reductase SDR family member 9	-1.91714
P11679	0.00554351	0.0409938	Krt8	Keratin, type II cytoskeletal 8	-1.94474
Q99N08	0.000350603	0.00665734	Ms4a6c	Membrane-spanning 4-domains subfamily A member 6C	-1.97131
Q9EQP2	4.80792e-06	0.000296834	Ehd4	EH domain-containing protein 4	-2.0178
Q99J72	2.66594e-06	0.000192715	Apobec3	DNA dC->dU-editing enzyme APOBEC-3	-2.03621
P11152	9.13313e-05	0.00255127	Lpl	Lipoprotein lipase	-2.04997
Q9WTV6	0.00152455	0.0179981	Usp18	Ubl carboxyl-terminal hydrolase 18	-2.05334
P43346	9.9368e-05	0.00271289	Dck	Deoxycytidine kinase	-2.12905
Q9D2X5	0.00659589	0.0457986	Mau2	MAU2 chromatid cohesion factor homolog	-2.18675
Q3UUI3	4.35414e-06	0.000276463	Them4	Acyl-coenzyme A thioesterase THEM4	-2.22474
Q8CFB4	0.000270906	0.00555563	Gbp5	Guanylate-binding protein 5	-2.2607
Q3TVC7	0.000346949	0.00661513	Ccndbp1	Cyclin-D1-binding protein 1	-2.30107
Q8VDI1	0.000709729	0.0108552	Epsti1	Epithelial-stromal interaction protein 1	-2.38626
Q9QXH4	1.64324e-05	0.000718989	Itgax	Integrin alpha-X	-2.40059
Q04447	2.20028e-05	0.000881284	Ckb	Creatine kinase B-type	-2.51281
Q8C9E8	0.000112095	0.00296985	Calhm6	Calcium homeostasis modulator protein 6	-2.60304
Q8VI94	2.87012e-05	0.00107448	Oasl1	2'-5'-oligoadenylate synthase-like protein 1	-2.6458
Q64345	0.00619916	0.0440676	Ifit3	Interferon-induced protein with tetratricopeptide repeats 3	-2.66748
Q99K85	5.38895e-07	5.55556e-05	Psat1	Phosphoserine aminotransferase	-2.67431
Q08857	1.73078e-08	4.29701e-06	Cd36	Platelet glycoprotein 4	-2.70383
Q64112	0.000907486	0.0127673	Ifit2	Interferon-induced protein with tetratricopeptide repeats 2	-2.89066
Q9Z0M5	2.16304e-10	2.2059e-07	Lipa	Lysosomal acid lipase/cholesteryl ester hydrolase	-2.98162
Q922R0	7.2615e-06	0.000395197	Prkx	cAMP-dependent protein kinase catalytic subunit PRKX	-3.09636
P17515	5.10674e-05	0.00166011	Cxcl10	C-X-C motif chemokine 10	-3.11482
Q9JL16	0.00193739	0.0210479	Isg20	Interferon-stimulated gene 20 kDa protein	-3.15767
Q8R3U1	0.00058458	0.0094884	Plaat3	Phospholipase A and acyltransferase 3	-3.30708
Q3U5Q7	1.14594e-05	0.000552451	Cmpk2	UMP-CMP kinase 2, mitochondrial	-3.46785
Q8CBB9	0.000263836	0.00545003	Rsad2	Radical S-adenosyl methionine domain-containing protein 2	-3.66058
P27512	1.15753e-09	6.48973e-07	Cd40	Tumor necrosis factor receptor superfamily member 5	-4.37064
P29477	6.19722e-08	1.08678e-05	Nos2	Nitric oxide synthase, inducible	-5.05623
P37217	0.00153727	0.0180802	Cd69	Early activation antigen CD69	-5.29716
