# Supplementary material for: Saccharomyces cerevisiae β-glucan improves the response of trained macrophages to severe P. aeruginosa infections
Source: Inflamm Res. 2024 Jun 8;73(8):1283–97. doi: 10.1007/s00011-024-01898-1 (PMC11282130; doi:10.1007/s00011-024-01898-1)
Supplement: Supplementary file 9 — Supplementary Material 9 [file 11_2024_1898_MOESM9_ESM.xlsx]

## Sheet: Comparison - BG vs CONTROL
GOID	GOTerm	Ontology Source	Term PValue	Term PValue Corrected with Bonferroni step down	Group PValue	Group PValue Corrected with Bonferroni step down	GOLevels	GOGroups	% Associated Genes	Nr. Genes	Associated Genes Found	% Nr. Genes Changed	Term Status
KEGG:04610	Complement and coagulation cascades	KEGG_17.02.2020	0.0001573541860148581	0.028481107668689318	0.0001573541860148581	0.0011014793021040066	[-1]	Group00	9.67742	9	[C1qb, C1qc, C3ar1, Cfb, F7, Itgam, Itgax, Plau, Serpinb2]	67	Upregulation
KEGG:04621	NOD-like receptor signaling pathway	KEGG_17.02.2020	5.0436910368747024e-05	0.00963344988043068	5.0436910368747024e-05	0.0005548060140562172	[-1]	Group01	7.0422535	15	[Bcl2l1, Ctsb, Cyba, Cybb, Gbp2, Gbp5, Ifi204, Nampt, Nfkb1, Nfkbia, Oas1a, Oas3, Pstpip1, Stat1, Stat2]	73	Upregulation
KEGG:04142	Lysosome	KEGG_17.02.2020	6.63082490315761e-05	0.01239964256890473	6.63082490315761e-05	0.0005967742412841849	[-1]	Group02	8.870968	11	[Acp5, Ctsa, Ctsb, Galc, Gm2a, Gusb, Hgsnat, Igf2r, Lipa, Man2b1, Pla2g15]	-82	Downregulation
KEGG:05202	Transcriptional misregulation in cancer	KEGG_17.02.2020	3.8669878360885374e-05	0.007501956402011762	3.8669878360885374e-05	0.0004640385403306245	[-1]	Group03	7.6086955000000005	14	[Bcl2l1, Cd14, Cd40, Cd86, Cebpb, Fcgr1, Hmga2, Igf1, Itgam, Itgb7, Max, Nfkb1, Plau, Pml]	71	Upregulation
KEGG:05418	Fluid shear stress and atherosclerosis	KEGG_17.02.2020	0.00025223199817607365	0.043131671688108594	0.00025223199817607365	0.000756695994528221	[-1]	Group04	7.638889	11	[Ass1, Cav1, Cyba, Gstm2, Hmox1, Icam1, Mgst1, Nfkb1, Rac2, Sqstm1, Src]	100	Upregulation
KEGG:04144	Endocytosis	KEGG_17.02.2020	0.00020830222798135404	0.036661192124718314	0.00020830222798135404	0.0010415111399067704	[-1]	Group05	5.947955599999999	16	[Arrb2, Cav1, Cyth4, Dab2, Ehd1, Ehd4, H2-D1, H2-K1, H2-Q7, H2-T23, Igf2r, Ldlrap1, Pml, Rab11fip1, Src, Tfrc]	75	Upregulation
R-MMU:1280218	Adaptive Immune System	REACTOME_Pathways_17.02.2020	4.890638460298036e-11	1.1541906766303364e-08	4.890638460298036e-11	1.6139106918983516e-09	[-1]	Group06	6.4759035	43	[B2m, Cd274, Cd36, Cd40, Cd74, Cd86, Ctsa, Ctsb, Cyba, Cybb, Dtx3l, Fcgr1, Fcgr4, H2-K1, H2-Q7, H2-T23, Icam1, Ifi30, Ifitm2, Ifitm3, Itgb7, Lcp2, Malt1, Nfkb1, Nfkbia, Pilra, Prkcb, Psmb10, Psmb5, Psme1, Psme2, Ptprj, Raf1, Rnf114, Siglec1, Src, Syk, Tap1, Tap2, Tapbp, Them4, Trem2, Ube2l6]	81	Upregulation
R-MMU:1430728	Metabolism	REACTOME_Pathways_17.02.2020	2.406460976580717e-08	5.486731026604036e-06	2.406460976580717e-08	6.73809073442601e-07	[-1]	Group07	4.1183295	71	[Acp5, Acsl1, Akr1b8, Alox5, Ampd3, Apoe, Arg1, Ass1, Bsg, Bst1, Btd, Cav1, Cd36, Cd38, Ckb, Ctsa, Ddhd1, Fabp3, Fasn, Galc, Gch1, Glrx, Glul, Gm2a, Gng5, Gpd2, Gstm2, Gusb, Hgsnat, Hk2, Hmgcr, Hmox1, Hpgds, Idi1, Lpcat2, Lpl, Ltc4s, Man2b1, Marcks, Mgst1, Mocos, Nadk, Nampt, Osbpl3, Papss2, Parp14, Parp9, Pla2g15, Pla2g4a, Plpp3, Pnp, Pnpla2, Pon3, Prkar2b, Psat1, Psmb10, Psmb5, Psme1, Psme2, Pt…	70	Upregulation
KEGG:04145	Phagosome	KEGG_17.02.2020	3.3161694655869524e-11	7.859321633441077e-09	3.3161694655869524e-11	1.1274976182995638e-09	[-1]	Group08	12.222222	22	[Cd14, Cd36, Cyba, Cybb, Fcgr1, Fcgr3, Fcgr4, H2-Aa, H2-Ab1, H2-D1, H2-K1, H2-Q7, H2-T23, Itga5, Itgam, Msr1, Rab7b, Tap1, Tap2, Tfrc, Thbs1, Tlr2]	91	Upregulation
KEGG:04640	Hematopoietic cell lineage	KEGG_17.02.2020	3.2972822796141484e-05	0.006462673268043732	3.2972822796141484e-05	0.0004286466963498393	[-1]	Group09	10.526316	10	[Cd14, Cd36, Cd38, Cd9, Fcgr1, H2-Aa, H2-Ab1, Itga5, Itgam, Tfrc]	80	Upregulation
R-MMU:198933	Immunoregulatory interactions between a Lymphoid and a non-Lymphoid cell	REACTOME_Pathways_17.02.2020	2.650672756010905e-07	5.884493518344208e-05	2.650672756010905e-07	6.096547338825081e-06	[-1]	Group10	12.621359	13	[B2m, Cd40, Fcgr4, H2-K1, H2-Q7, H2-T23, Icam1, Ifitm2, Ifitm3, Itgb7, Pilra, Siglec1, Trem2]	92	Upregulation
R-MMU:2029481	FCGR activation	REACTOME_Pathways_17.02.2020	4.688316669652375e-06	0.0009798581839573462	4.688316669652375e-06	8.438970005374275e-05	[-1]	Group11	38.46154	5	[Fcgr1, Fcgr4, Hck, Src, Syk]	100	Upregulation
R-MMU:2142753	Arachidonic acid metabolism	REACTOME_Pathways_17.02.2020	0.00019380970732777532	0.034304318197016216	0.00019380970732777532	0.0011628582439666515	[-1]	Group12	12.280702	7	[Alox5, Hpgds, Ltc4s, Pla2g4a, Pon3, Ptges, Ptgs2]	86	Upregulation
R-MMU:382551	Transport of small molecules	REACTOME_Pathways_17.02.2020	6.531785774499631e-05	0.012279757256059306	6.531785774499631e-05	0.0006531785774499631	[-1]	Group13	4.601227	30	[Abca1, Apoe, Asph, Bsg, Emb, Fth1, Gng5, Hmox1, Ldlrap1, Lipa, Lpl, Mlkl, Pltp, Prkar2b, Psmb10, Psmb5, Psme1, Psme2, Raf1, Slc16a3, Slc28a2, Slc2a6, Slc30a1, Slc31a1, Slc36a1, Slc3a2, Slc7a8, Steap3, Tfrc, Ttyh2]	70	Upregulation
KEGG:04216	Ferroptosis	KEGG_17.02.2020	2.202136057706934e-05	0.004382250754836799	2.202136057706934e-05	0.0003082990480789708	[-1]	Group14	17.073172	7	[Acsl1, Cybb, Fth1, Hmox1, Slc3a2, Steap3, Tfrc]	86	Upregulation
R-MMU:556833	Metabolism of lipids	REACTOME_Pathways_17.02.2020	0.00021595763545122063	0.03779258620396361	0.00021595763545122063	0.0008638305418048826	[-1]	Group15	4.5075126	27	[Acsl1, Akr1b8, Alox5, Ctsa, Ddhd1, Fabp3, Fasn, Galc, Gm2a, Gpd2, Hmgcr, Hpgds, Idi1, Lpcat2, Ltc4s, Osbpl3, Pla2g15, Pla2g4a, Plpp3, Pnpla2, Pon3, Ptges, Ptgs2, Sphk1, Them4, Tnfaip8, Tspo]	63	Upregulation
KEGG:04650	Natural killer cell mediated cytotoxicity	KEGG_17.02.2020	1.176046471289643e-06	0.0002516739448559837	1.176046471289643e-06	2.2344882954503218e-05	[-1]	Group16	11.111111	13	[Fcgr4, H2-D1, H2-K1, H2-T23, Icam1, Itgal, Lcp2, Map2k1, Prkcb, Ptk2b, Rac2, Raf1, Syk]	85	Upregulation
WP:1253	Type II interferon signaling (IFNG)	WikiPathways_17.02.2020	4.236818655972811e-07	9.321001043140185e-05	4.236818655972811e-07	8.897319177542902e-06	[-1]	Group17	23.529411	8	[Cybb, Eif2ak2, Icam1, Ifit2, Isg15, Stat1, Stat2, Tap1]	100	Upregulation
WP:151	IL-5 Signaling Pathway	WikiPathways_17.02.2020	2.0110295099054816e-08	4.6052575776835526e-06	2.0110295099054816e-08	5.831985578725897e-07	[-1]	Group18	17.391304	12	[Alox5, Hck, Icam1, Itgam, Nfkb1, Nfkbia, Pla2g4a, Prkcb, Ptk2b, Raf1, Stat1, Syk]	75	Upregulation
WP:3626	Microglia Pathogen Phagocytosis Pathway	WikiPathways_17.02.2020	1.0041653173824416e-08	2.3196218831534405e-06	1.0041653173824416e-08	3.0124959521473253e-07	[-1]	Group19	24.390244	10	[C1qb, C1qc, Cyba, Cybb, Fcgr1, Hck, Itgam, Rac2, Syk, Trem2]	90	Upregulation
WP:412	Oxidative Stress	WikiPathways_17.02.2020	0.0002756380629312975	0.04630719457245799	0.0002756380629312975	0.0002756380629312975	[-1]	Group20	17.857143	5	[Cyba, Hmox1, Mgst1, Nfkb1, Sod2]	100	Upregulation
KEGG:04380	Osteoclast differentiation	KEGG_17.02.2020	8.603174261773553e-08	1.9185078603755026e-05	8.603174261773553e-08	2.150793565443388e-06	[-1]	Group21	11.71875	15	[Acp5, Cyba, Fcgr1, Fcgr3, Fcgr4, Lcp2, Map2k1, Nfkb1, Nfkb2, Nfkbia, Sqstm1, Stat1, Stat2, Syk, Trem2]	87	Upregulation
KEGG:05134	Legionellosis	KEGG_17.02.2020	0.00026817530622519565	0.04532162675205807	0.00026817530622519565	0.0005363506124503913	[-1]	Group22	11.666667	7	[Casp7, Cd14, Itgam, Nfkb1, Nfkb2, Nfkbia, Tlr2]	86	Upregulation
KEGG:04064	NF-kappa B signaling pathway	KEGG_17.02.2020	5.751053202899265e-07	0.00012537295982320397	5.751053202899265e-07	1.1502106405798527e-05	[-1]	Group23	11.818182	13	[Bcl2l1, Cd14, Cd40, Ddx58, Icam1, Malt1, Nfkb1, Nfkb2, Nfkbia, Plau, Prkcb, Ptgs2, Syk]	69	Upregulation
KEGG:05140	Leishmaniasis	KEGG_17.02.2020	1.1336395144208432e-11	2.6980620443216073e-09	1.1336395144208432e-11	3.967738300472952e-10	[-1]	Group24	21.73913	15	[Cyba, Cybb, Fcgr1, Fcgr3, Fcgr4, H2-Aa, H2-Ab1, Itgam, Marcksl1, Nfkb1, Nfkbia, Prkcb, Ptgs2, Stat1, Tlr2]	87	Upregulation
KEGG:05150	Staphylococcus aureus infection	KEGG_17.02.2020	3.039636754510981e-07	6.717597227469269e-05	3.039636754510981e-07	6.687200859924159e-06	[-1]	Group25	11.4754095	14	[C1qb, C1qc, C3ar1, Cfb, Fcgr1, Fcgr3, Fcgr4, Fpr1, Fpr2, H2-Aa, H2-Ab1, Icam1, Itgal, Itgam]	100	Upregulation
KEGG:05152	Tuberculosis	KEGG_17.02.2020	7.550359523648543e-09	1.751683409486462e-06	7.550359523648543e-09	2.3406114523310486e-07	[-1]	Group26	10.674157000000001	19	[Cd14, Cd74, Cebpb, Clec4e, Fcgr1, Fcgr3, Fcgr4, H2-Aa, H2-Ab1, Itgam, Itgax, Malt1, Nfkb1, Raf1, Sphk1, Src, Stat1, Syk, Tlr2]	95	Upregulation
R-MMU:202733	Cell surface interactions at the vascular wall	REACTOME_Pathways_17.02.2020	2.1728602864883573e-05	0.004345720572976715	2.1728602864883573e-05	0.0003259290429732536	[-1]	Group27	10.0	11	[Bsg, Cav1, Cd47, Cd74, Itga5, Itgax, Pf4, Slc16a3, Slc3a2, Slc7a8, Src]	91	Upregulation
R-MMU:210991	Basigin interactions	REACTOME_Pathways_17.02.2020	0.00012779328356265227	0.023258377608402717	2.1728602864883573e-05	0.0003259290429732536	[-1]	Group27	20.833334	5	[Bsg, Cav1, Slc16a3, Slc3a2, Slc7a8]	100	Upregulation
R-MMU:109582	Hemostasis	REACTOME_Pathways_17.02.2020	3.431977826565696e-08	7.79058966630413e-06	3.431977826565696e-08	9.266340131727378e-07	[-1]	Group28	6.311637	32	[Arrb2, Bsg, Cav1, Cd36, Cd47, Cd74, Cd9, Daglb, Ehd1, F7, Gng5, Igf1, Itga5, Itgax, Lcp2, Lgals3bp, Pdpn, Pf4, Pla2g4a, Plau, Prkar2b, Prkcb, Rac2, Raf1, Serpinb2, Serpinb8, Slc16a3, Slc3a2, Slc7a8, Src, Syk, Tln1]	69	Upregulation
R-MMU:76002	Platelet activation, signaling and aggregation	REACTOME_Pathways_17.02.2020	1.4765144102445947e-05	0.0029825591086940816	3.431977826565696e-08	9.266340131727378e-07	[-1]	Group28	7.083333500000001	17	[Arrb2, Cd36, Cd9, Daglb, Gng5, Igf1, Lcp2, Lgals3bp, Pdpn, Pf4, Pla2g4a, Prkcb, Rac2, Raf1, Src, Syk, Tln1]	NA	No change
KEGG:04979	Cholesterol metabolism	KEGG_17.02.2020	7.59513736475784e-07	0.00016405496707876934	1.1529618852890051e-07	2.7671085246936117e-06	[-1]	Group29	18.367348	9	[Abca1, Apoe, Cd36, Ldlrap1, Lipa, Lpl, Lrpap1, Pltp, Tspo]	NA	No change
WP:1	Statin Pathway	WikiPathways_17.02.2020	3.814350860226924e-05	0.007437984177442502	1.1529618852890051e-07	2.7671085246936117e-06	[-1]	Group29	26.315790000000003	5	[Abca1, Apoe, Hmgcr, Lpl, Pltp]	60	Upregulation
KEGG:04620	Toll-like receptor signaling pathway	KEGG_17.02.2020	0.0002535169440873253	0.0430978804948453	1.704152310016438e-05	0.00027266436960263007	[-1]	Group30	9.090909	9	[Cd14, Cd40, Cd86, Map2k1, Nfkb1, Nfkbia, Stat1, Tlr2, Tlr7]	89	Upregulation
KEGG:05145	Toxoplasmosis	KEGG_17.02.2020	9.91887006795354e-05	0.018151532224354974	1.704152310016438e-05	0.00027266436960263007	[-1]	Group30	9.259259	10	[Alox5, Bcl2l1, Cd40, H2-Aa, H2-Ab1, Irgm1, Nfkb1, Nfkbia, Stat1, Tlr2]	80	Upregulation
R-MMU:168249	Innate Immune System	REACTOME_Pathways_17.02.2020	2.5482357879475344e-18	6.141248248953559e-16	3.279218561383037e-19	1.1805186820978932e-17	[-1]	Group31	7.027027	65	[Alox5, Ampd3, Arg1, B2m, Bcl2l1, Bst1, Bst2, C1qb, C1qc, C3ar1, Cd14, Cd36, Cd47, Clec4d, Clec4e, Creg1, Ctsa, Ctsb, Cyba, Cybb, Ddx58, Dok3, Fcgr1, Fcgr4, Fpr1, Fpr2, Fth1, Gm2a, Gpr84, Gusb, H2-K1, H2-Q7, H2-T23, Hck, Hgsnat, Hvcn1, Ifi204, Igf2r, Itgax, Lcp2, Malt1, Man2b1, Mcemp1, Mgst1, Nfkb1, Nfkb2, Nfkbia, Plac8, Plau, Pnp, Prdx6, Psmb10, Psmb5, Psme1, Psme2, Pstpip1, Ptprj, Rac2, Raf1, S…	77	Upregulation
R-MMU:168256	Immune System	REACTOME_Pathways_17.02.2020	3.279218561383037e-19	7.935708918546949e-17	3.279218561383037e-19	1.1805186820978932e-17	[-1]	Group31	5.496454	93	[Alox5, Ampd3, Arg1, Arrb2, B2m, Bcl2l1, Bst1, Bst2, C1qb, C1qc, C3ar1, Cd14, Cd274, Cd36, Cd40, Cd47, Cd74, Cd86, Clec4d, Clec4e, Creg1, Ctsa, Ctsb, Cyba, Cybb, Ddx58, Dok3, Dtx3l, Eif2ak2, Fcgr1, Fcgr4, Fpr1, Fpr2, Fth1, Gm2a, Gpr84, Gusb, H2-K1, H2-Q7, H2-T23, Hck, Hgsnat, Hvcn1, Icam1, Ifi204, Ifi30, Ifitm2, Ifitm3, Igf2r, Irak3, Isg15, Itgax, Itgb7, Lcp2, Malt1, Man2b1, Map2k1, Mcemp1, Mgst1…	80	Upregulation
R-MMU:6798695	Neutrophil degranulation	REACTOME_Pathways_17.02.2020	1.351187477125813e-14	3.242849945101952e-12	3.279218561383037e-19	1.1805186820978932e-17	[-1]	Group31	8.253359	43	[Alox5, Ampd3, Arg1, B2m, Bst1, Bst2, C3ar1, Cd14, Cd36, Cd47, Clec4d, Creg1, Ctsa, Ctsb, Cyba, Cybb, Dok3, Fcgr4, Fpr1, Fpr2, Fth1, Gm2a, Gpr84, Gusb, H2-K1, H2-Q7, H2-T23, Hgsnat, Hvcn1, Ifi204, Igf2r, Itgax, Man2b1, Mcemp1, Mgst1, Nfkb1, Plac8, Plau, Pnp, Prdx6, Ptprj, Slpi, Tlr2]	77	Upregulation
R-MMU:196807	Nicotinate metabolism	REACTOME_Pathways_17.02.2020	2.4355399992737904e-06	0.0005163344798460437	6.865435666188698e-06	0.00011671240632520786	[-1]	Group32	23.333334	7	[Bst1, Cd38, Nadk, Nampt, Parp14, Parp9, Ptgs2]	100	Upregulation
R-MMU:196849	Metabolism of water-soluble vitamins and cofactors	REACTOME_Pathways_17.02.2020	3.878367572601435e-05	0.0074852494151207705	6.865435666188698e-06	0.00011671240632520786	[-1]	Group32	9.401710000000001	11	[Acp5, Bst1, Btd, Cd38, Fasn, Mocos, Nadk, Nampt, Parp14, Parp9, Ptgs2]	82	Upregulation
R-MMU:196854	Metabolism of vitamins and cofactors	REACTOME_Pathways_17.02.2020	6.865435666188698e-06	0.0014211451829010606	6.865435666188698e-06	0.00011671240632520786	[-1]	Group32	8.333333	15	[Acp5, Akr1b8, Apoe, Bst1, Btd, Cd38, Fasn, Gch1, Lpl, Mocos, Nadk, Nampt, Parp14, Parp9, Ptgs2]	73	Upregulation
KEGG:04015	Rap1 signaling pathway	KEGG_17.02.2020	5.3220397888872466e-05	0.010058655200996898	8.143016196569251e-05	0.0006514412957255401	[-1]	Group33	7.009346000000001	15	[Evl, Fpr1, Igf1, Itgal, Itgam, Lcp2, Map2k1, Prkcb, Rac2, Raf1, Rras, Src, Thbs1, Tln1, Vasp]	73	Upregulation
WP:6	Integrin-mediated Cell Adhesion	WikiPathways_17.02.2020	1.3344170200789964e-06	0.00028423082527682616	8.143016196569251e-05	0.0006514412957255401	[-1]	Group33	12.0	12	[Cav1, Itga5, Itgal, Itgam, Itgax, Itgb7, Map2k1, Rac2, Raf1, Src, Tln1, Vasp]	83	Upregulation
WP:85	Focal Adhesion	WikiPathways_17.02.2020	9.575851153388182e-06	0.001953473635291189	8.143016196569251e-05	0.0006514412957255401	[-1]	Group33	8.1081085	15	[Cav1, Hck, Igf1, Itga5, Itgal, Itgam, Itgax, Itgb7, Map2k1, Rac2, Raf1, Src, Thbs1, Tln1, Vasp]	80	Upregulation
KEGG:04514	Cell adhesion molecules (CAMs)	KEGG_17.02.2020	3.6526350615771424e-06	0.0007670533629311999	6.38950565545541e-10	2.0446418097457312e-08	[-1]	Group34	8.771930000000001	15	[Alcam, Cd274, Cd40, Cd86, H2-Aa, H2-Ab1, H2-D1, H2-K1, H2-Q7, H2-T23, Icam1, Itgal, Itgam, Itgb7, Siglec1]	93	Upregulation
KEGG:05166	Human T-cell leukemia virus 1 infection	KEGG_17.02.2020	2.0335948203440242e-05	0.004087525588891488	6.38950565545541e-10	2.0446418097457312e-08	[-1]	Group34	6.910569000000001	17	[B2m, Bcl2l1, Cd40, H2-Aa, H2-Ab1, H2-D1, H2-K1, H2-Q7, H2-T23, Icam1, Itgal, Map2k1, Nfkb1, Nfkb2, Nfkbia, Tln1, Tspo]	82	Upregulation
KEGG:05168	Herpes simplex virus 1 infection	KEGG_17.02.2020	5.398709886788701e-08	1.2093110146406687e-05	6.38950565545541e-10	2.0446418097457312e-08	[-1]	Group34	6.6361555999999995	29	[B2m, Bcl2l1, Bst2, Cd74, Ddx58, Eif2ak2, H2-Aa, H2-Ab1, H2-D1, H2-K1, H2-Q7, H2-T23, Ifih1, Itga5, Nfkb1, Nfkbia, Oas1a, Oas3, Pilra, Pml, Sp100, Src, Stat1, Stat2, Syk, Tap1, Tap2, Tapbp, Tlr2]	93	Upregulation
KEGG:05169	Epstein-Barr virus infection	KEGG_17.02.2020	2.782515478833373e-12	6.650211994411762e-10	6.38950565545541e-10	2.0446418097457312e-08	[-1]	Group34	11.353712	26	[B2m, Cd40, Cdk6, Ddx58, Eif2ak2, H2-Aa, H2-Ab1, H2-D1, H2-K1, H2-Q7, H2-T23, Icam1, Isg15, Itgal, Nfkb1, Nfkb2, Nfkbia, Oas1a, Oas3, Stat1, Stat2, Syk, Tap1, Tap2, Tapbp, Tlr2]	92	Upregulation
KEGG:05320	Autoimmune thyroid disease	KEGG_17.02.2020	0.0002438867357766771	0.041948518553588464	6.38950565545541e-10	2.0446418097457312e-08	[-1]	Group34	10.256411	8	[Cd40, Cd86, H2-Aa, H2-Ab1, H2-D1, H2-K1, H2-Q7, H2-T23]	100	Upregulation
KEGG:05330	Allograft rejection	KEGG_17.02.2020	5.301571852956675e-05	0.010072986520617685	6.38950565545541e-10	2.0446418097457312e-08	[-1]	Group34	12.698413	8	[Cd40, Cd86, H2-Aa, H2-Ab1, H2-D1, H2-K1, H2-Q7, H2-T23]	100	Upregulation
KEGG:05416	Viral myocarditis	KEGG_17.02.2020	3.950275462763998e-08	8.888119791218996e-06	6.38950565545541e-10	2.0446418097457312e-08	[-1]	Group34	14.772727	13	[Abl2, Cav1, Cd40, Cd86, H2-Aa, H2-Ab1, H2-D1, H2-K1, H2-Q7, H2-T23, Icam1, Itgal, Rac2]	100	Upregulation
KEGG:04625	C-type lectin receptor signaling pathway	KEGG_17.02.2020	7.095551036024877e-07	0.00015397345748173984	3.605646828928665e-08	9.37468175521453e-07	[-1]	Group35	11.607142	13	[Clec4d, Clec4e, Malt1, Nfkb1, Nfkb2, Nfkbia, Ptgs2, Raf1, Rras, Src, Stat1, Stat2, Syk]	92	Upregulation
R-MMU:1168372	Downstream signaling events of B Cell Receptor (BCR)	REACTOME_Pathways_17.02.2020	0.00016866466999096872	0.0301909759283834	3.605646828928665e-08	9.37468175521453e-07	[-1]	Group35	10.810811	8	[Malt1, Nfkb1, Nfkbia, Prkcb, Psmb10, Psmb5, Psme1, Psme2]	62	Upregulation
R-MMU:1169091	Activation of NF-kappaB in B cells	REACTOME_Pathways_17.02.2020	5.301571852956675e-05	0.010072986520617685	3.605646828928665e-08	9.37468175521453e-07	[-1]	Group35	12.698413	8	[Malt1, Nfkb1, Nfkbia, Prkcb, Psmb10, Psmb5, Psme1, Psme2]	62	Upregulation
R-MMU:202403	TCR signaling	REACTOME_Pathways_17.02.2020	0.00029477180914360237	0.049226892126981586	3.605646828928665e-08	9.37468175521453e-07	[-1]	Group35	8.910892	9	[Lcp2, Malt1, Nfkb1, Nfkbia, Psmb10, Psmb5, Psme1, Psme2, Ptprj]	78	Upregulation
R-MMU:5607764	CLEC7A (Dectin-1) signaling	REACTOME_Pathways_17.02.2020	8.561568353382272e-05	0.015838901453757204	3.605646828928665e-08	9.37468175521453e-07	[-1]	Group35	10.465116499999999	9	[Malt1, Nfkb1, Nfkb2, Nfkbia, Psmb10, Psmb5, Psme1, Psme2, Src]	78	Upregulation
R-MMU:5621481	C-type lectin receptors (CLRs)	REACTOME_Pathways_17.02.2020	2.650672756010905e-07	5.884493518344208e-05	3.605646828928665e-08	9.37468175521453e-07	[-1]	Group35	12.621359	13	[Clec4d, Clec4e, Malt1, Nfkb1, Nfkb2, Nfkbia, Psmb10, Psmb5, Psme1, Psme2, Raf1, Src, Syk]	85	Upregulation
R-MMU:9020702	Interleukin-1 signaling	REACTOME_Pathways_17.02.2020	0.0001852599065349688	0.032976263363224435	3.605646828928665e-08	9.37468175521453e-07	[-1]	Group35	9.473684	9	[Irak3, Nfkb1, Nfkb2, Nfkbia, Psmb10, Psmb5, Psme1, Psme2, Sqstm1]	78	Upregulation
R-MMU:983705	Signaling by the B Cell Receptor (BCR)	REACTOME_Pathways_17.02.2020	0.0002347594840452501	0.04084815022387352	3.605646828928665e-08	9.37468175521453e-07	[-1]	Group35	9.183674	9	[Malt1, Nfkb1, Nfkbia, Prkcb, Psmb10, Psmb5, Psme1, Psme2, Syk]	67	Upregulation
KEGG:04062	Chemokine signaling pathway	KEGG_17.02.2020	5.034998597428728e-06	0.0010472797082651756	1.7446271056731323e-19	6.4551202909905895e-18	[-1]	Group36	8.080808	16	[Arrb2, Ccl9, Ccr1, Gng5, Hck, Map2k1, Nfkb1, Nfkbia, Pf4, Prkcb, Ptk2b, Rac2, Raf1, Src, Stat1, Stat2]	75	Upregulation
KEGG:04370	VEGF signaling pathway	KEGG_17.02.2020	2.8759869561860414e-05	0.005665694303686501	1.7446271056731323e-19	6.4551202909905895e-18	[-1]	Group36	13.793103	8	[Map2k1, Pla2g4a, Prkcb, Ptgs2, Rac2, Raf1, Sphk1, Src]	88	Upregulation
KEGG:04612	Antigen processing and presentation	KEGG_17.02.2020	7.214677651741919e-10	1.6954492481593507e-07	1.7446271056731323e-19	6.4551202909905895e-18	[-1]	Group36	16.483517000000003	15	[B2m, Cd74, Ctsb, H2-Aa, H2-Ab1, H2-D1, H2-K1, H2-Q7, H2-T23, Ifi30, Psme1, Psme2, Tap1, Tap2, Tapbp]	87	Upregulation
KEGG:04666	Fc gamma R-mediated phagocytosis	KEGG_17.02.2020	5.898670390291191e-09	1.3743902009378471e-06	1.7446271056731323e-19	6.4551202909905895e-18	[-1]	Group36	15.555554999999998	14	[Fcgr1, Fcgr4, Hck, Map2k1, Marcks, Marcksl1, Pla2g4a, Plpp3, Prkcb, Rac2, Raf1, Sphk1, Syk, Vasp]	93	Upregulation
KEGG:05160	Hepatitis C	KEGG_17.02.2020	0.00015813888355795233	0.028464999040431413	1.7446271056731323e-19	6.4551202909905895e-18	[-1]	Group36	7.5	12	[Cdk6, Ddx58, Eif2ak2, Ifit1, Map2k1, Nfkb1, Nfkbia, Oas1a, Oas3, Raf1, Stat1, Stat2]	83	Upregulation
KEGG:05161	Hepatitis B	KEGG_17.02.2020	4.2087137839148135e-05	0.008080730465116441	1.7446271056731323e-19	6.4551202909905895e-18	[-1]	Group36	8.024692	13	[Ddx58, Ifih1, Map2k1, Nfkb1, Nfkbia, Pcna, Prkcb, Ptk2b, Raf1, Src, Stat1, Stat2, Tlr2]	69	Upregulation
KEGG:05162	Measles	KEGG_17.02.2020	1.1997428530067516e-05	0.002435477991603705	1.7446271056731323e-19	6.4551202909905895e-18	[-1]	Group36	9.027778	13	[Bcl2l1, Cdk6, Ddx58, Eif2ak2, Ifih1, Nfkb1, Nfkbia, Oas1a, Oas3, Stat1, Stat2, Tlr2, Tlr7]	77	Upregulation
KEGG:05163	Human cytomegalovirus infection	KEGG_17.02.2020	5.239116287380507e-07	0.00011473664669363313	1.7446271056731323e-19	6.4551202909905895e-18	[-1]	Group36	7.8431372999999995	20	[B2m, Ccr1, Cdk6, Gng5, H2-D1, H2-K1, H2-Q7, H2-T23, Map2k1, Nfkb1, Nfkbia, Prkcb, Ptgs2, Ptk2b, Rac2, Raf1, Src, Tap1, Tap2, Tapbp]	75	Upregulation
KEGG:05164	Influenza A	KEGG_17.02.2020	1.4780695645439133e-08	3.3995599984510006e-06	1.7446271056731323e-19	6.4551202909905895e-18	[-1]	Group36	10.843373	18	[Cdk6, Ddx58, Eif2ak2, H2-Aa, H2-Ab1, Icam1, Ifih1, Map2k1, Nfkb1, Nfkbia, Oas1a, Oas3, Pml, Prkcb, Raf1, Stat1, Stat2, Tlr7]	83	Upregulation
KEGG:05167	Kaposi sarcoma-associated herpesvirus infection	KEGG_17.02.2020	3.4550577340024665e-08	7.808430478845574e-06	1.7446271056731323e-19	6.4551202909905895e-18	[-1]	Group36	9.259259	20	[Ccr1, Cd86, Cdk6, Eif2ak2, Gng5, H2-D1, H2-K1, H2-Q7, H2-T23, Hck, Icam1, Map2k1, Nfkb1, Nfkbia, Ptgs2, Raf1, Src, Stat1, Stat2, Syk]	85	Upregulation
KEGG:05170	Human immunodeficiency virus 1 infection	KEGG_17.02.2020	7.7690096310893e-07	0.00016703370706841998	1.7446271056731323e-19	6.4551202909905895e-18	[-1]	Group36	7.983193400000001	19	[B2m, Bcl2l1, Bst2, Gng5, H2-D1, H2-K1, H2-Q7, H2-T23, Map2k1, Nfkb1, Nfkbia, Prkcb, Ptk2b, Rac2, Raf1, Tap1, Tap2, Tapbp, Tlr2]	74	Upregulation
R-MMU:1236974	ER-Phagosome pathway	REACTOME_Pathways_17.02.2020	7.345371387206053e-06	0.001513146505764447	1.7446271056731323e-19	6.4551202909905895e-18	[-1]	Group36	20.0	7	[B2m, H2-K1, H2-Q7, H2-T23, Tap1, Tap2, Tapbp]	100	Upregulation
R-MMU:1236975	Antigen processing-Cross presentation	REACTOME_Pathways_17.02.2020	9.89409832907494e-10	2.3152190090035357e-07	1.7446271056731323e-19	6.4551202909905895e-18	[-1]	Group36	16.129032000000002	15	[B2m, Cd36, Cyba, Cybb, Fcgr1, H2-K1, H2-Q7, H2-T23, Psmb10, Psmb5, Psme1, Psme2, Tap1, Tap2, Tapbp]	87	Upregulation
R-MMU:2172127	DAP12 interactions	REACTOME_Pathways_17.02.2020	0.00024120558123777948	0.041728565554135864	1.7446271056731323e-19	6.4551202909905895e-18	[-1]	Group36	11.864407	7	[B2m, H2-K1, H2-Q7, H2-T23, Lcp2, Syk, Trem2]	86	Upregulation
R-MMU:2424491	DAP12 signaling	REACTOME_Pathways_17.02.2020	9.459972518824128e-05	0.017406349434636398	1.7446271056731323e-19	6.4551202909905895e-18	[-1]	Group36	13.725491	7	[B2m, H2-K1, H2-Q7, H2-T23, Lcp2, Syk, Trem2]	86	Upregulation
R-MMU:983170	Antigen Presentation: Folding, assembly and peptide loading of class I MHC	REACTOME_Pathways_17.02.2020	2.595029441640688e-05	0.005138158294448561	1.7446271056731323e-19	6.4551202909905895e-18	[-1]	Group36	16.666666	7	[B2m, H2-K1, H2-Q7, H2-T23, Tap1, Tap2, Tapbp]	100	Upregulation
WP:2292	Chemokine signaling pathway	WikiPathways_17.02.2020	3.1586282526611636e-06	0.0006664705613115057	1.7446271056731323e-19	6.4551202909905895e-18	[-1]	Group36	8.376964	16	[Arrb2, Ccl9, Ccr1, Gng5, Hck, Map2k1, Nfkb1, Nfkbia, Pf4, Prkcb, Prkx, Ptk2b, Rac2, Raf1, Stat1, Stat2]	69	Upregulation
WP:373	IL-3 Signaling Pathway	WikiPathways_17.02.2020	8.707136628834499e-06	0.0017849630089110727	1.7446271056731323e-19	6.4551202909905895e-18	[-1]	Group36	11.0	11	[Bcl2l1, Hck, Map2k1, Matk, Nfkb1, Prkcb, Rac2, Raf1, Src, Stat1, Syk]	73	Upregulation
WP:407	Kit Receptor Signaling Pathway	WikiPathways_17.02.2020	8.297190240839916e-05	0.015432773847962244	1.7446271056731323e-19	6.4551202909905895e-18	[-1]	Group36	11.940298	8	[Hck, Map2k1, Matk, Prkcb, Raf1, Src, Stap1, Stat1]	62	Upregulation

## Sheet: Comparison - BG-PA57 vs PA57 
GOID	GOTerm	Ontology Source	Term PValue	Term PValue Corrected with Bonferroni step down	Group PValue	Group PValue Corrected with Bonferroni step down	GOLevels	GOGroups	% Associated Genes	Nr. Genes	Associated Genes Found	% Nr. Genes Changed	Term Status
KEGG:05144	Malaria	KEGG_17.02.2020	7.834230913692447e-06	0.0005170592403037015	7.834230913692447e-06	7.050807822323202e-05	[-1]	Group00	12.5	7	[Cd36, Cd40, Icam1, Lrp1, Tgfb1, Thbs1, Tlr2]	NA	No change
WP:2432	Spinal Cord Injury	WikiPathways_17.02.2020	5.7300984925769815e-06	0.0003839165990026577	5.7300984925769815e-06	5.730098492576981e-05	[-1]	Group01	9.090909	9	[Anxa1, Arg1, Casp3, Cxcl10, Icam1, Il1a, Mmp12, Nos2, Tgfb1]	-67	Downregulation
KEGG:04142	Lysosome	KEGG_17.02.2020	5.0884526938069165e-06	0.00034601478317887035	5.0884526938069165e-06	5.5972979631876086e-05	[-1]	Group02	8.064516000000001	10	[Acp5, Atp6ap1, Ctsa, Ctsb, Gm2a, Gusb, Hexb, Lipa, Naga, Pla2g15]	-80	Downregulation
KEGG:04145	Phagosome	KEGG_17.02.2020	0.0005995719807626375	0.03177731498041979	0.0005995719807626375	0.001199143961525275	[-1]	Group03	5.0	9	[Atp6ap1, Cd14, Cd36, Clec7a, Fcgr3, Fcgr4, H2-Q7, Thbs1, Tlr2]	78	Upregulation
KEGG:04146	Peroxisome	KEGG_17.02.2020	0.00011258581832910188	0.006867734918075214	0.00011258581832910188	0.0006755149099746112	[-1]	Group04	8.333333	7	[Acsl1, Acsl5, Gnpat, Nos2, Prdx1, Prdx5, Sod2]	71	Upregulation
KEGG:05146	Amoebiasis	KEGG_17.02.2020	0.0005042559915522598	0.027734079535374292	0.0005042559915522598	0.002017023966209039	[-1]	Group05	6.542056	7	[Arg1, Casp3, Cd14, Nos2, Prdx1, Tgfb1, Tlr2]	NA	No change
KEGG:05323	Rheumatoid arthritis	KEGG_17.02.2020	0.0009092200330578019	0.0463702216859479	0.0009092200330578019	0.0009092200330578019	[-1]	Group06	6.976744	6	[Acp5, Atp6ap1, Icam1, Il1a, Tgfb1, Tlr2]	83	Upregulation
R-MMU:1430728	Metabolism	REACTOME_Pathways_17.02.2020	7.413144866451115e-12	6.523567482476981e-10	7.413144866451115e-12	1.1861031786321783e-10	[-1]	Group07	3.3062644	57	[Acp5, Acsl1, Acsl5, Ak4, Akr1a1, Aldh1b1, Aldh3b1, Apoe, Arg1, Ass1, Bst1, Cav1, Cd36, Cd38, Ckb, Ctsa, Dck, Elovl1, Etfdh, Glrx, Glul, Gm2a, Gng5, Gnpat, Gusb, Hexb, Hmgcr, Hpgds, Lpcat2, Lpl, Lrp1, Ltc4s, Mgst1, Nadk, Ndufa12, Ndufa2, Ndufa7, Ndufaf2, Ndufs1, Ndufs4, Ndufs5, Ndufs7, Ndufv1, Osbpl3, Pla2g15, Pla2g4a, Pon3, Psat1, Ptges, Rdh11, Sdhb, Sdhc, Slc16a3, Sphk1, Them4, Tnfaip8, Upp1]	74	Upregulation
R-MMU:198933	Immunoregulatory interactions between a Lymphoid and a non-Lymphoid cell	REACTOME_Pathways_17.02.2020	0.00040022827458008846	0.02241278337648496	0.00040022827458008846	0.0020011413729004424	[-1]	Group08	6.796116400000001	7	[Cd40, Fcgr4, H2-Q7, Icam1, Pilra, Slamf7, Trem2]	-71	Downregulation
R-MMU:202733	Cell surface interactions at the vascular wall	REACTOME_Pathways_17.02.2020	0.0005955810344062617	0.032161375857938115	0.0005955810344062617	0.0017867431032187844	[-1]	Group09	6.3636365	7	[Cav1, Glg1, Itgax, Pf4, Slc16a3, Src, Tgfb1]	86	Upregulation
R-MMU:418594	G alpha (i) signalling events	REACTOME_Pathways_17.02.2020	7.412269718017009e-05	0.004669729922350718	7.412269718017009e-05	0.0005929815774413607	[-1]	Group10	4.178273	15	[Anxa1, Apoe, Ccl6, Ccr1, Cxcl10, Dhrs9, Fpr1, Fpr2, Gng5, Lpl, Lrp1, Pf4, Pla2g4a, Rdh11, Src]	67	Upregulation
KEGG:04380	Osteoclast differentiation	KEGG_17.02.2020	0.00027459158008885046	0.016200903225242178	1.5055251586298986e-07	2.2582877379448474e-06	[-1]	Group11	6.25	8	[Acp5, Csf1r, Fcgr3, Fcgr4, Il1a, Syk, Tgfb1, Trem2]	75	Upregulation
KEGG:05140	Leishmaniasis	KEGG_17.02.2020	0.0002782602077256778	0.01613909204808931	1.5055251586298986e-07	2.2582877379448474e-06	[-1]	Group11	8.695652	6	[Fcgr3, Fcgr4, Il1a, Nos2, Tgfb1, Tlr2]	67	Upregulation
KEGG:05152	Tuberculosis	KEGG_17.02.2020	8.50021614181035e-08	6.630168590612073e-06	1.5055251586298986e-07	2.2582877379448474e-06	[-1]	Group11	7.8651686000000005	14	[Atp6ap1, Casp3, Cd14, Clec7a, Fcgr3, Fcgr4, Il1a, Itgax, Nos2, Sphk1, Src, Syk, Tgfb1, Tlr2]	71	Upregulation
KEGG:04979	Cholesterol metabolism	KEGG_17.02.2020	2.0768927171812925e-07	1.4953627563705308e-05	9.490979866885641e-07	1.2338273826951336e-05	[-1]	Group12	16.326529999999998	8	[Abca1, Apoe, Cd36, Lipa, Lpl, Lrp1, Lrpap1, Pltp]	62	Upregulation
R-MMU:174824	Plasma lipoprotein assembly, remodeling, and clearance	REACTOME_Pathways_17.02.2020	0.0009457140897170767	0.04728570448585385	9.490979866885641e-07	1.2338273826951336e-05	[-1]	Group12	8.620689	5	[Abca1, Apoe, Lipa, Lpl, Pltp]	60	Upregulation
WP:1	Statin Pathway	WikiPathways_17.02.2020	1.0811613652382717e-07	8.108710239287038e-06	9.490979866885641e-07	1.2338273826951336e-05	[-1]	Group12	31.578946999999996	6	[Abca1, Apoe, Hmgcr, Lpl, Lrp1, Pltp]	83	Upregulation
R-MMU:168249	Innate Immune System	REACTOME_Pathways_17.02.2020	2.778147866278128e-05	0.001778014634418002	2.5657834915226875e-06	3.078940189827225e-05	[-1]	Group13	3.0270271	28	[Aldh3b1, Arg1, Atp6ap2, Bst1, Cd14, Cd36, Ctsa, Ctsb, Dpp7, Fcgr4, Fpr1, Fpr2, Fth1, Gm2a, Gpr84, Gusb, H2-Q7, Hexb, Hspa1a, Hvcn1, Itgax, Lcn2, Mgst1, Nos2, Src, Syk, Tlr2, Trem2]	NA	No change
R-MMU:168256	Immune System	REACTOME_Pathways_17.02.2020	2.5657834915226875e-06	0.00017703906091506543	2.5657834915226875e-06	3.078940189827225e-05	[-1]	Group13	2.6595744999999997	45	[Aldh3b1, Arg1, Atp6ap2, Bst1, Casp3, Cd14, Cd274, Cd36, Cd40, Csf1r, Ctsa, Ctsb, Dpp7, Fcgr4, Fpr1, Fpr2, Fth1, Gm2a, Gpr84, Gusb, H2-Q7, Hexb, Hspa1a, Hvcn1, Icam1, Ifi30, Il1a, Il1rn, Irak3, Itgax, Lcn2, Mgst1, Nos2, Oasl1, Pik3ap1, Pilra, Ptk2b, Slamf7, Src, Syk, Them4, Tln1, Tlr2, Trem2, Usp18]	NA	No change
R-MMU:6798695	Neutrophil degranulation	REACTOME_Pathways_17.02.2020	7.355310896252783e-08	5.810695608039697e-06	2.5657834915226875e-06	3.078940189827225e-05	[-1]	Group13	4.606526000000001	24	[Aldh3b1, Arg1, Atp6ap2, Bst1, Cd14, Cd36, Ctsa, Ctsb, Dpp7, Fcgr4, Fpr1, Fpr2, Fth1, Gm2a, Gpr84, Gusb, H2-Q7, Hexb, Hspa1a, Hvcn1, Itgax, Lcn2, Mgst1, Tlr2]	NA	No change
R-MMU:2142753	Arachidonic acid metabolism	REACTOME_Pathways_17.02.2020	0.0008733048644892138	0.04541185295343912	0.00010923554284487416	0.0007646487999141193	[-1]	Group14	8.771930000000001	5	[Hpgds, Ltc4s, Pla2g4a, Pon3, Ptges]	80	Upregulation
R-MMU:556833	Metabolism of lipids	REACTOME_Pathways_17.02.2020	0.00010923554284487416	0.006772603656382199	0.00010923554284487416	0.0007646487999141193	[-1]	Group14	3.3388982000000005	20	[Acsl1, Acsl5, Aldh3b1, Ctsa, Elovl1, Gm2a, Gnpat, Hexb, Hmgcr, Hpgds, Lpcat2, Ltc4s, Osbpl3, Pla2g15, Pla2g4a, Pon3, Ptges, Sphk1, Them4, Tnfaip8]	70	Upregulation
R-MMU:8978868	Fatty acid metabolism	REACTOME_Pathways_17.02.2020	0.00037890745692262327	0.021597725044589528	0.00010923554284487416	0.0007646487999141193	[-1]	Group14	5.3254437	9	[Acsl1, Acsl5, Elovl1, Hpgds, Ltc4s, Pla2g4a, Pon3, Ptges, Them4]	78	Upregulation
KEGG:00190	Oxidative phosphorylation	KEGG_17.02.2020	1.6563791641859744e-07	1.2091567898557613e-05	1.803384028623329e-07	2.524737640072661e-06	[-1]	Group15	9.022556	12	[Atp6ap1, Cox6c, Ndufa12, Ndufa2, Ndufa7, Ndufs1, Ndufs4, Ndufs5, Ndufs7, Ndufv1, Sdhb, Sdhc]	100	Upregulation
KEGG:04714	Thermogenesis	KEGG_17.02.2020	1.927965821641453e-06	0.0001349576075149017	1.803384028623329e-07	2.524737640072661e-06	[-1]	Group15	6.0869565	14	[Acsl1, Acsl5, Cox6c, Ndufa12, Ndufa2, Ndufa7, Ndufaf2, Ndufs1, Ndufs4, Ndufs5, Ndufs7, Ndufv1, Sdhb, Sdhc]	100	Upregulation
KEGG:04723	Retrograde endocannabinoid signaling	KEGG_17.02.2020	0.00014048437953352794	0.008429062772011673	1.803384028623329e-07	2.524737640072661e-06	[-1]	Group15	6.081081	9	[Gng5, Ndufa12, Ndufa2, Ndufa7, Ndufs1, Ndufs4, Ndufs5, Ndufs7, Ndufv1]	89	Upregulation
KEGG:04932	Non-alcoholic fatty liver disease (NAFLD)	KEGG_17.02.2020	9.60104063653284e-09	7.968863728322258e-07	1.803384028623329e-07	2.524737640072661e-06	[-1]	Group15	9.333333	14	[Casp3, Cox6c, Il1a, Ndufa12, Ndufa2, Ndufa7, Ndufs1, Ndufs4, Ndufs5, Ndufs7, Ndufv1, Sdhb, Sdhc, Tgfb1]	93	Upregulation
KEGG:05010	Alzheimer disease	KEGG_17.02.2020	7.668397292091828e-09	6.441453725357136e-07	1.803384028623329e-07	2.524737640072661e-06	[-1]	Group15	8.67052	15	[Apoe, Casp3, Cox6c, Lpl, Lrp1, Ndufa12, Ndufa2, Ndufa7, Ndufs1, Ndufs4, Ndufs5, Ndufs7, Ndufv1, Sdhb, Sdhc]	87	Upregulation
KEGG:05012	Parkinson disease	KEGG_17.02.2020	3.3944094691739864e-07	2.4100307231135304e-05	1.803384028623329e-07	2.524737640072661e-06	[-1]	Group15	8.450705000000001	12	[Casp3, Cox6c, Ndufa12, Ndufa2, Ndufa7, Ndufs1, Ndufs4, Ndufs5, Ndufs7, Ndufv1, Sdhb, Sdhc]	92	Upregulation
KEGG:05016	Huntington disease	KEGG_17.02.2020	8.373441388882652e-06	0.0005442736902773723	1.803384028623329e-07	2.524737640072661e-06	[-1]	Group15	5.3639846	14	[Casp3, Cox6c, Ndufa12, Ndufa2, Ndufa7, Ndufs1, Ndufs4, Ndufs5, Ndufs7, Ndufv1, Sdhb, Sdhc, Sod2, Tgm2]	93	Upregulation
R-MMU:1428517	The citric acid (TCA) cycle and respiratory electron transport	REACTOME_Pathways_17.02.2020	2.0756522685557768e-08	1.681278337530179e-06	1.803384028623329e-07	2.524737640072661e-06	[-1]	Group15	9.701492	13	[Etfdh, Ndufa12, Ndufa2, Ndufa7, Ndufaf2, Ndufs1, Ndufs4, Ndufs5, Ndufs7, Ndufv1, Sdhb, Sdhc, Slc16a3]	100	Upregulation
R-MMU:163200	Respiratory electron transport, ATP synthesis by chemiosmotic coupling, and heat production by uncoupling proteins.	REACTOME_Pathways_17.02.2020	1.2017703236080198e-07	8.893100394699347e-06	1.803384028623329e-07	2.524737640072661e-06	[-1]	Group15	12.048193	10	[Etfdh, Ndufa12, Ndufa2, Ndufa7, Ndufaf2, Ndufs1, Ndufs4, Ndufs5, Ndufs7, Ndufv1]	100	Upregulation
R-MMU:611105	Respiratory electron transport	REACTOME_Pathways_17.02.2020	4.823886590794249e-09	4.100303602175112e-07	1.803384028623329e-07	2.524737640072661e-06	[-1]	Group15	16.666666	10	[Etfdh, Ndufa12, Ndufa2, Ndufa7, Ndufaf2, Ndufs1, Ndufs4, Ndufs5, Ndufs7, Ndufv1]	100	Upregulation
R-MMU:6799198	Complex I biogenesis	REACTOME_Pathways_17.02.2020	3.441690789173084e-08	2.753352631338467e-06	1.803384028623329e-07	2.524737640072661e-06	[-1]	Group15	16.363636	9	[Ndufa12, Ndufa2, Ndufa7, Ndufaf2, Ndufs1, Ndufs4, Ndufs5, Ndufs7, Ndufv1]	100	Upregulation
WP:1248	Oxidative phosphorylation	WikiPathways_17.02.2020	1.0153588464610679e-07	7.716727233104117e-06	1.803384028623329e-07	2.524737640072661e-06	[-1]	Group15	14.516129500000002	9	[Atp6ap1, Atp6ap2, Ndufa2, Ndufa7, Ndufs1, Ndufs4, Ndufs5, Ndufs7, Ndufv1]	100	Upregulation
WP:295	Electron Transport Chain	WikiPathways_17.02.2020	9.775594405673776e-08	7.527207692368807e-06	1.803384028623329e-07	2.524737640072661e-06	[-1]	Group15	10.679611	11	[Cox6c, Ndufa12, Ndufa2, Ndufa7, Ndufs1, Ndufs4, Ndufs5, Ndufs7, Ndufv1, Sdhb, Sdhc]	100	Upregulation
CORUM-FunCat:7016	mitochondrion	CORUM_CORUM-3.0-FunCat-MIPS_03.09.2018	5.492533684259866e-10	4.723578968463485e-08	1.803384028623329e-07	2.524737640072661e-06	[1]	Group15	14.814815	12	[Cox6c, Hspa1a, Ndufa12, Ndufa2, Ndufa7, Ndufs1, Ndufs4, Ndufs5, Ndufs7, Ndufv1, Sdhb, Sdhc]	92	Upregulation
CORUM-FunCat:021107	regulation of electron transport and membrane-associated energy conservation	CORUM_CORUM-3.0-FunCat-MIPS_03.09.2018	6.563895178576281e-11	5.710588805361365e-09	1.803384028623329e-07	2.524737640072661e-06	[2]	Group15	20.754717000000003	11	[Cox6c, Ndufa12, Ndufa2, Ndufa7, Ndufs1, Ndufs4, Ndufs5, Ndufs7, Ndufv1, Sdhb, Sdhc]	100	Upregulation
CORUM-FunCat:021303	aerobic respiration	CORUM_CORUM-3.0-FunCat-MIPS_03.09.2018	1.1892831220909192e-08	9.752121601145536e-07	1.803384028623329e-07	2.524737640072661e-06	[2]	Group15	18.367348	9	[Cox6c, Ndufa12, Ndufa2, Ndufa7, Ndufs1, Ndufs4, Ndufs5, Ndufs7, Ndufv1]	100	Upregulation
CORUM-FunCat:200115	electron transport	CORUM_CORUM-3.0-FunCat-MIPS_03.09.2018	6.563895178576281e-11	5.710588805361365e-09	1.803384028623329e-07	2.524737640072661e-06	[2]	Group15	20.754717000000003	11	[Cox6c, Ndufa12, Ndufa2, Ndufa7, Ndufs1, Ndufs4, Ndufs5, Ndufs7, Ndufv1, Sdhb, Sdhc]	100	Upregulation
